# Supplementary material for: A novel mutant allele of SSI2 confers a better balance between disease resistance and plant growth inhibition on Arabidopsis thaliana
Source: BMC Plant Biol. 2016 Sep 26;16:208. doi: 10.1186/s12870-016-0898-x (PMC5037883; doi:10.1186/s12870-016-0898-x)
Supplement: Additional file 2: Table S1. — EXCEL file with RNA-seq data. Table S2. GO analysis of the 484 up-regulated genes. Table S3. Transcriptional profiling data for several SA and IAA pathway genes. Table S4. Primers used in map-based cloning. Table S5. Primers used in the vector construction and mutant analysis. (XLSX 7942 kb) [file 12870_2016_898_MOESM2_ESM.xlsx]

## Sheet: Table S1
	Table S1. EXECL file with RNA-Seq data.
	sample YW1 represent Col-0,sample YW2 represent ssi2-2,sample YW3 represent ssi2-1,sample YW4 represent ssi2-3.
	RPKM:Reads Per Kilo bases per Million reads
gene	function	length	YW1		YW2		YW3		YW4		YW2/YW1			YW3/YW1			YW4/YW1			YW3/YW2			YW4/YW2			YW4/YW3
			reads	RPKM	reads	RPKM	reads	RPKM	reads	RPKM	log2(Fold_change) normalized	q-value(Benjamini et al. 1995)	result	log2(Fold_change) normalized	q-value(Benjamini et al. 1995)	result	log2(Fold_change) normalized	q-value(Benjamini et al. 1995)	result	log2(Fold_change) normalized	q-value(Benjamini et al. 1995)	result	log2(Fold_change) normalized	q-value(Benjamini et al. 1995)	result	log2(Fold_change) normalized	q-value(Benjamini et al. 1995)	result
AT1G01010.1	NAC domain containing protein 1	1290	38	7.02438	6	1.0307	119	26.864	34	7.67632	-2.76875	5.90519e-07	down	1.93523	3.5051e-14	up	0.128044	0.782709		4.70398	3.94018e-32	up	2.89679	3.56152e-07	up	-1.80719	1.02939e-11	down
AT1G01020.1	Arv1-like protein	738	56	10.3517	55	9.44808	45	10.1587	50	11.2887	-0.131777	0.711726		-0.0271606	0.939123		0.12501	0.742688		0.104616	0.765468		0.256787	0.46258		0.152171	0.694482
AT1G01030.1	AP2/B3-like transcriptional factor family protein	1077	8	1.47882	7	1.20248	18	4.06346	10	2.25774	-0.298427	0.763124		1.45827	0.0230408		0.610437	0.474114		1.75669	0.00621936		0.908864	0.279487		-0.847829	0.192023
AT1G01040.2	dicer-like 1	5733	107	19.7792	40	6.87133	75	16.9311	29	6.54745	-1.52532	8.15882e-09	down	-0.224307	0.376		-1.59498	2.54583e-08	down	1.30101	4.92102e-06	up	-0.0696566	0.889865		-1.37067	1.57088e-05	down
AT1G01050.1	pyrophosphorylase 1	639	229	42.3311	194	33.326	283	63.8867	245	55.3147	-0.345073	0.0270844		0.593796	9.50127e-06		0.385943	0.00818686		0.938868	5.1709e-12		0.731016	5.30612e-07		-0.207853	0.152478
AT1G01060.3	Homeodomain-like superfamily protein	1938	569	105.181	649	111.487	111	25.058	137	30.9311	0.084008	0.402349		-2.06953	3.37036e-57	down	-1.76574	3.179e-46	down	-2.15354	2.23629e-66	down	-1.84975	4.06191e-54	down	0.303784	0.1524
AT1G01070.1	nodulin MtN21 /EamA-like transporter family protein	1098	101	18.6701	114	19.5833	84	18.9628	73	16.4815	0.0688967	0.791456		0.0224471	0.93194		-0.179878	0.51688		-0.0464496	0.855865		-0.248775	0.334504		-0.202325	0.479956
AT1G01073.1	unknown protein; FUNCTIONS IN: molecular_function unknown; INVOLVED IN: biological_process unknown; LOCATED IN: endomembrane system; Has 0 Blast hits to 0 proteins in 0 species (source: NCBI BLink).	111	0	0	0	0	0	0	0	0	NA	NA		NA	NA		NA	NA		NA	NA		NA	NA		NA	NA
AT1G01080.2	RNA-binding (RRM/RBD/RNP motifs) family protein	885	248	45.8433	179	30.7492	70	15.8024	77	17.3846	-0.576162	0.000128786		-1.53657	2.87931e-17	down	-1.3989	5.52245e-15	down	-0.96041	1.36824e-06		-0.822739	4.27078e-05		0.137671	0.651728
AT1G01090.1	pyruvate dehydrogenase E1 alpha	1287	562	103.887	602	103.414	437	98.6519	574	129.594	-0.00658848	0.966075		-0.0745957	0.498337		0.318989	0.000553394		-0.0680072	0.506848		0.325578	0.000323959		0.393585	5.14664e-05
AT1G01100.4	60S acidic ribosomal protein family	339	1171	216.462	2332	400.599	536	121.001	789	178.136	0.888045	2.20867e-68		-0.839095	3.96257e-30		-0.281135	6.35983e-05		-1.72714	3.26866e-176	down	-1.16918	6.41895e-98	down	0.55796	1.91631e-11
AT1G01110.2	IQ-domain 18	1584	31	5.73042	12	2.0614	5	1.12874	5	1.12887	-1.47502	0.003548		-2.34393	0.000123692	down	-2.34376	0.000156474	down	-0.868911	0.285455		-0.868744	0.324288		0.000167412	1
AT1G01115.1	unknown protein; FUNCTIONS IN: molecular_function unknown; INVOLVED IN: biological_process unknown; LOCATED IN: endomembrane system; Has 0 Blast hits to 0 proteins in 0 species (source: NCBI BLink).	117	0	0	0	0	0	0	0	0	NA	NA		NA	NA		NA	NA		NA	NA		NA	NA		NA	NA
AT1G01120.1	3-ketoacyl-CoA synthase 1	1587	512	94.6443	1081	185.698	131	29.573	484	109.275	0.972369	3.06176e-37		-1.67824	4.41326e-39	down	0.207372	0.0444245		-2.6506	7.48342e-140	down	-0.764997	6.77856e-23		1.88561	2.94068e-47	up
AT1G01130.1	CONTAINS InterPro DOMAIN/s: CBL-interacting protein kinase (InterPro:IPR020660), Calcium/calmodulin-dependent protein kinase-like (InterPro:IPR020636); BEST Arabidopsis thaliana protein match is: unknown protein (TAIR:AT5G47170.1); Has 176 Blast hits to 176 proteins in 20 species: Archae - 0; Bacteria - 0; Metazoa - 0; Fungi - 0; Plants - 176; Viruses - 0; Other Eukaryotes - 0 (source: NCBI BLink…	375	12	2.21823	5	0.858917	4	0.902992	4	0.903097	-1.36882	0.100933		-1.29662	0.136607		-1.29645	0.150785		0.0721949	0.949827		0.0723624	0.955618		0.000167412	1
AT1G01140.3	CBL-interacting protein kinase 9	1356	239	44.1797	131	22.5036	132	29.7987	41	9.25674	-0.973226	1.34575e-09		-0.568131	0.000468179		-2.25481	4.30151e-27	down	0.405094	0.0324823		-1.28158	3.35081e-07	down	-1.68667	8.56751e-12	down
AT1G01150.1	Homeodomain-like protein with RING/FYVE/PHD-type zinc finger domain	1038	1	0.184852	0	0	1	0.225748	0	0	NA	NA		0.288341	0.913485		NA	NA		NA	NA		NA	NA		NA	NA
AT1G01160.2	GRF1-interacting factor 2	690	185	34.1977	113	19.4115	107	24.155	78	17.6104	-0.816984	5.67951e-06		-0.501573	0.00679006		-0.957471	1.09748e-06		0.315411	0.135099		-0.140486	0.596202		-0.455897	0.0584921
AT1G01170.2	Protein of unknown function (DUF1138)	252	372	68.765	436	74.8975	151	34.0879	292	65.9261	0.123244	0.309098		-1.01241	1.01541e-13	down	-0.0608256	0.678843		-1.13566	1.61373e-18	down	-0.184069	0.140376		0.951587	8.22481e-11
AT1G01180.1	S-adenosyl-L-methionine-dependent methyltransferases superfamily protein	924	214	39.5584	218	37.4488	219	49.4388	371	83.7622	-0.0790645	0.658883		0.321661	0.0341084		1.08232	4.38616e-18	up	0.400726	0.00587719		1.16138	8.02108e-21	up	0.760656	1.63517e-09
AT1G01190.1	cytochrome P450, family 78, subfamily A, polypeptide 8	1608	6	1.10911	6	1.0307	36	8.12693	20	4.51548	-0.105782	0.93974		2.8733	2.13957e-07	up	2.02547	0.00257623		2.97909	5.083e-08	up	2.13126	0.00145126		-0.847829	0.0562924
AT1G01200.1	RAB GTPase homolog A3	714	9	1.66367	8	1.37427	2	0.451496	3	0.677323	-0.275707	0.766696		-1.88158	0.0875448		-1.29645	0.221262		-1.60588	0.147837		-1.02075	0.360146		0.58513	0.73698
AT1G01210.1	DNA-directed RNA polymerase, subunit M, archaeal	321	43	7.94864	31	5.32528	46	10.3844	51	11.5145	-0.57785	0.135986		0.385638	0.275143		0.534669	0.120806		0.963489	0.00590062		1.11252	0.00154673		0.149031	0.698275
AT1G01220.1	L-fucokinase/GDP-L-fucose pyrophosphorylase	3168	53	9.79717	28	4.80993	110	24.8323	47	10.6114	-1.02635	0.00419425		1.34178	3.09435e-08	up	0.115177	0.767985		2.36813	1.73443e-17	up	1.14152	0.00194588		-1.2266	1.36826e-06	down
AT1G01225.1	NC domain-containing protein-related	783	11	2.03337	7	1.20248	12	2.70898	9	2.03197	-0.757859	0.361084		0.413872	0.573098		-0.000998006	0.999111		1.17173	0.108098		0.756861	0.387763		-0.41487	0.614146
AT1G01230.1	ORMDL family protein	474	145	26.8036	92	15.8041	119	26.864	112	25.2867	-0.762129	0.000180393		0.00324987	0.987984		-0.0840456	0.730516		0.765379	0.000227623		0.678083	0.00209444		-0.0872954	0.730803
AT1G01240.3	unknown protein; BEST Arabidopsis thaliana protein match is: unknown protein (TAIR:AT2G46550.1); Has 35333 Blast hits to 34131 proteins in 2444 species: Archae - 798; Bacteria - 22429; Metazoa - 974; Fungi - 991; Plants - 531; Viruses - 0; Other Eukaryotes - 9610 (source: NCBI BLink).	996	169	31.24	35	6.01242	127	28.67	41	9.25674	-2.37738	2.51383e-23	down	-0.123854	0.54458		-1.75482	2.99183e-14	down	2.25352	6.42527e-19	up	0.622559	0.10037		-1.63097	6.63523e-11	down
AT1G01250.1	Integrase-type DNA-binding superfamily protein	579	24	4.43645	31	5.32528	6	1.35449	6	1.35465	0.263452	0.597406		-1.71166	0.00699617		-1.71149	0.0083198		-1.97511	0.000614296	down	-1.97494	0.000963193	down	0.000167412	1
AT1G01260.2	basic helix-loop-helix (bHLH) DNA-binding superfamily protein	1773	110	20.3337	39	6.69955	41	9.25567	13	2.93506	-1.60174	1.27658e-09	down	-1.13547	1.39248e-05	down	-2.79241	2.95306e-16	down	0.466273	0.18664		-1.19067	0.0121154		-1.65694	0.000278174	down
AT1G01280.1	cytochrome P450, family 703, subfamily A, polypeptide 2	1533	3	0.554557	0	0	0	0	0	0	NA	NA		NA	NA		NA	NA		NA	NA		NA	NA		NA	NA
AT1G01290.2	cofactor of nitrate reductase and xanthine dehydrogenase 3	813	38	7.02438	25	4.29458	24	5.41795	15	3.38661	-0.709853	0.0888589		-0.374624	0.39271		-1.05253	0.0239583		0.335229	0.477266		-0.342675	0.552215		-0.677904	0.218178
AT1G01300.1	Eukaryotic aspartyl protease family protein	1458	429	79.3016	361	62.0138	159	35.8939	329	74.2797	-0.354761	0.00144808		-1.14361	7.41951e-19	down	-0.0943815	0.473077		-0.788849	5.32523e-09		0.260379	0.0342973		1.04923	5.60829e-14	up
AT1G01305.1	unknown protein; FUNCTIONS IN: molecular_function unknown; INVOLVED IN: biological_process unknown; LOCATED IN: endomembrane system; Has 30201 Blast hits to 17322 proteins in 780 species: Archae - 12; Bacteria - 1396; Metazoa - 17338; Fungi - 3422; Plants - 5037; Viruses - 0; Other Eukaryotes - 2996 (source: NCBI BLink).	426	0	0	0	0	0	0	0	0	NA	NA		NA	NA		NA	NA		NA	NA		NA	NA		NA	NA
AT1G01310.1	CAP (Cysteine-rich secretory proteins, Antigen 5, and Pathogenesis-related 1 protein) superfamily protein	726	0	0	0	0	0	0	0	0	NA	NA		NA	NA		NA	NA		NA	NA		NA	NA		NA	NA
AT1G01320.1	Tetratricopeptide repeat (TPR)-like superfamily protein	5394	388	71.7226	118	20.2704	427	96.3944	113	25.5125	-1.82305	1.22236e-37	down	0.426521	6.26726e-05		-1.49123	3.93126e-25	down	2.24957	1.13575e-60	up	0.331826	0.129248		-1.91775	9.91751e-43	down
AT1G01340.2	cyclic nucleotide gated channel 10	2136	66	12.2002	58	9.96343	138	31.1532	48	10.8372	-0.292195	0.348675		1.35247	3.65448e-10	up	-0.170923	0.623304		1.64467	7.21712e-14	up	0.121272	0.748768		-1.52339	9.5415e-11	down
AT1G01350.1	Zinc finger (CCCH-type/C3HC4-type RING finger) family protein	1032	84	15.5276	44	7.55847	93	20.9946	56	12.6434	-1.03867	0.000215436	down	0.435183	0.070033		-0.296454	0.318938		1.47385	1.81793e-08	up	0.742214	0.0210444		-0.731636	0.00534832
AT1G01355.1	Putative endonuclease or glycosyl hydrolase	687	7	1.29397	1	0.171783	2	0.451496	3	0.677323	-2.91314	0.0373967		-1.51901	0.206106		-0.933884	0.429106		1.39412	0.476089		1.97925	0.282241		0.58513	0.73698
AT1G01360.1	regulatory component of ABA receptor 1	564	96	17.7458	31	5.32528	80	18.0598	36	8.12787	-1.73655	1.92712e-09	down	0.0253068	0.926877		-1.12653	7.49339e-05	down	1.76185	2.74978e-09	up	0.610019	0.13415		-1.15184	0.000110046	down
AT1G01370.2	Histone superfamily protein	537	12	2.21823	22	3.77923	28	6.32094	27	6.0959	0.768687	0.191877		1.51073	0.00308412		1.45843	0.00571371		0.742046	0.0932133		0.689746	0.149504		-0.0523	0.933242
AT1G01380.1	Homeodomain-like superfamily protein	252	7	1.29397	11	1.88962	7	1.58024	33	7.45055	0.546295	0.524159		0.288341	0.769638		2.52555	5.28496e-06	up	-0.257954	0.756838		1.97925	7.5385e-05	up	2.23721	6.16609e-05	up
AT1G01390.1	UDP-Glycosyltransferase superfamily protein	1443	6	1.10911	19	3.26388	5	1.12874	4	0.903097	1.55718	0.0245976		0.0253068	0.98147		-0.296454	0.81853		-1.53188	0.0276938		-1.85364	0.0153887		-0.321761	0.805503
AT1G01400.1	unknown protein; Has 21 Blast hits to 21 proteins in 8 species: Archae - 0; Bacteria - 2; Metazoa - 2; Fungi - 1; Plants - 13; Viruses - 0; Other Eukaryotes - 3 (source: NCBI BLink).	615	0	0	0	0	0	0	0	0	NA	NA		NA	NA		NA	NA		NA	NA		NA	NA		NA	NA
AT1G01410.1	pumilio 22	1086	0	0	0	0	0	0	0	0	NA	NA		NA	NA		NA	NA		NA	NA		NA	NA		NA	NA
AT1G01420.1	UDP-glucosyl transferase 72B3	1446	63	11.6457	44	7.55847	63	14.2221	64	14.4495	-0.62363	0.0478345		0.288341	0.336177		0.311229	0.314793		0.911971	0.00197043		0.934859	0.00216971		0.0228875	0.963995
AT1G01430.1	TRICHOME BIREFRINGENCE-LIKE 25	1371	297	54.9011	239	41.0562	150	33.8622	315	71.1189	-0.419234	0.0019877		-0.697159	2.03229e-06		0.373398	0.00339925		-0.277925	0.0818102		0.792632	6.9626e-10		1.07056	7.66099e-14	up
AT1G01440.1	Protein of unknown function (DUF3133)	1995	88	16.267	72	12.3684	188	42.4406	116	26.1898	-0.395288	0.1316		1.3835	6.86774e-14	up	0.687058	0.00185487		1.77879	1.82868e-20	up	1.08235	1.62809e-06	up	-0.69644	0.000104457
AT1G01450.1	Protein kinase superfamily protein	1413	26	4.80616	11	1.88962	28	6.32094	22	4.96703	-1.34679	0.0137665		0.395256	0.394213		0.0475005	0.931139		1.74205	0.000610284	up	1.39429	0.0148655		-0.347756	0.497079
AT1G01453.2	unknown protein; FUNCTIONS IN: molecular_function unknown; INVOLVED IN: biological_process unknown; LOCATED IN: cellular_component unknown; BEST Arabidopsis thaliana protein match is: unknown protein (TAIR:AT4G01110.1); Has 30201 Blast hits to 17322 proteins in 780 species: Archae - 12; Bacteria - 1396; Metazoa - 17338; Fungi - 3422; Plants - 5037; Viruses - 0; Other Eukaryotes - 2996 (source: NC…	870	0	0	1	0.171783	4	0.902992	2	0.451548	NA	NA		NA	NA		NA	NA		2.39412	0.125796		1.39429	0.520001		-0.999833	0.509879
AT1G01460.1	Phosphatidylinositol-4-phosphate 5-kinase, core	1284	0	0	0	0	4	0.902992	0	0	NA	NA		NA	NA		NA	NA		NA	NA		NA	NA		NA	NA
AT1G01470.1	Late embryogenesis abundant protein	456	583	107.769	603	103.585	457	103.167	490	110.629	-0.0571197	0.592803		-0.0629605	0.564567		0.0377945	0.75367		-0.0058408	0.956396		0.0949142	0.369686		0.100755	0.377169
AT1G01471.1	unknown protein; Has 30201 Blast hits to 17322 proteins in 780 species: Archae - 12; Bacteria - 1396; Metazoa - 17338; Fungi - 3422; Plants - 5037; Viruses - 0; Other Eukaryotes - 2996 (source: NCBI BLink).	216	0	0	0	0	0	0	0	0	NA	NA		NA	NA		NA	NA		NA	NA		NA	NA		NA	NA
AT1G01480.1	1-amino-cyclopropane-1-carboxylate synthase 2	1491	2	0.369704	7	1.20248	135	30.476	14	3.16084	1.70157	0.162461		6.36516	9.35055e-36	up	3.09586	0.00129019		4.66358	3.55299e-36	up	1.39429	0.0565406		-3.26929	5.94495e-25	down
AT1G01490.2	Heavy metal transport/detoxification superfamily protein	534	957	176.904	614	105.475	396	89.3962	487	109.952	-0.746062	6.48834e-23		-0.984677	3.61904e-32		-0.686089	1.23972e-17		-0.238615	0.0142836		0.0599736	0.583103		0.298589	0.00501267
AT1G01500.1	Erythronate-4-phosphate dehydrogenase family protein	984	120	22.1823	57	9.79165	80	18.0598	93	20.997	-1.17978	6.35787e-07	down	-0.296621	0.206312		-0.0792232	0.767834		0.883161	0.000657055		1.10056	1.51684e-05	up	0.217398	0.417015
AT1G01510.1	NAD(P)-binding Rossmann-fold superfamily protein	1911	255	47.1373	178	30.5774	159	35.8939	238	53.7343	-0.624402	2.76351e-05		-0.393129	0.0114858		0.188973	0.219424		0.231273	0.178242		0.813375	5.10693e-08		0.582102	0.000206131
AT1G01520.1	Homeodomain-like superfamily protein	864	3	0.554557	5	0.858917	10	2.25748	4	0.903097	0.631184	0.63343		2.02531	0.0338483		0.703546	0.617344		1.39412	0.0923009		0.0723624	0.955618		-1.32176	0.159074
AT1G01530.1	AGAMOUS-like 28	744	0	0	0	0	0	0	0	0	NA	NA		NA	NA		NA	NA		NA	NA		NA	NA		NA	NA
AT1G01540.2	Protein kinase superfamily protein	1419	436	80.5955	448	76.9589	249	56.2113	297	67.0549	-0.0666112	0.589852		-0.519841	1.03487e-05		-0.265357	0.0272757		-0.45323	9.26536e-05		-0.198745	0.103875		0.254485	0.0697116
AT1G01550.2	Protein of unknown function (DUF793)	1050	780	144.185	959	164.74	784	176.986	561	126.659	0.192275	0.0117531		0.295721	0.00012371		-0.186965	0.0358621		0.103446	0.17119		-0.37924	1.96029e-06		-0.482685	5.63399e-09
AT1G01560.2	MAP kinase 11	1110	22	4.06675	142	24.3932	319	72.0136	110	24.8352	2.58453	3.64555e-20	up	4.14632	3.20448e-76	up	2.61044	2.36525e-18	up	1.56179	2.33572e-28	up	0.025903	0.912856		-1.53589	8.94274e-24	down
AT1G01570.1	Protein of unknown function (DUF604)	1437	12	2.21823	16	2.74853	15	3.38622	26	5.87013	0.309256	0.662028		0.610269	0.348369		1.40399	0.00866195		0.301014	0.615658		1.09473	0.0299617		0.793717	0.133681
AT1G01580.1	ferric reduction oxidase 2	2178	12	2.21823	6	1.0307	38	8.57842	5	1.12887	-1.10578	0.173129		1.95131	2.62811e-05	up	-0.974526	0.266217		3.05709	1.39701e-08	up	0.131256	0.910352		-2.92583	4.28656e-07	down
AT1G01590.1	ferric reduction oxidase 1	2115	9	1.66367	3	0.51535	2	0.451496	3	0.677323	-1.69074	0.0967354		-1.88158	0.0875448		-1.29645	0.221262		-0.190839	0.900429		0.39429	0.806965		0.58513	0.73698
AT1G01600.1	cytochrome P450, family 86, subfamily A, polypeptide 4	1665	32	5.91527	98	16.8348	23	5.1922	34	7.67632	1.50893	1.48406e-07	up	-0.188097	0.703154		0.375971	0.387308		-1.69702	2.37776e-08	down	-1.13296	8.04288e-05	down	0.564068	0.212683
AT1G01610.1	glycerol-3-phosphate acyltransferase 4	1512	365	67.471	294	50.5043	94	21.2203	249	56.2178	-0.417862	0.000582838		-1.66882	6.13842e-28	down	-0.263242	0.0473732		-1.25096	8.10907e-15	down	0.15462	0.294786		1.40558	1.42431e-16	up
AT1G01620.1	plasma membrane intrinsic protein 1C	861	3518	650.31	6019	1033.96	1357	306.34	5002	1129.32	0.668986	8.26576e-108		-1.08599	9.82731e-136	down	0.796258	6.91688e-140		-1.75498	0	down	0.127272	1.38269e-05		1.88225	0	up
AT1G01630.1	Sec14p-like phosphatidylinositol transfer family protein	768	279	51.5738	195	33.4978	212	47.8586	194	43.8002	-0.622573	1.16472e-05		-0.10786	0.492108		-0.2357	0.128204		0.514713	0.000565401		0.386873	0.0170034		-0.12784	0.470951
AT1G01640.2	BTB/POZ domain-containing protein	624	24	4.43645	18	3.0921	16	3.61197	17	3.83816	-0.520819	0.330948		-0.296621	0.598533		-0.208991	0.733113		0.224198	0.701779		0.311828	0.614028		0.0876303	0.906806
AT1G01650.1	SIGNAL PEPTIDE PEPTIDASE-LIKE 4	1623	287	53.0526	219	37.6206	426	96.1687	256	57.7982	-0.495902	0.000343815		0.858144	1.77685e-14		0.123602	0.420063		1.35405	1.68895e-30	up	0.619503	1.10588e-05		-0.734542	3.40098e-10
AT1G01660.1	RING/U-box superfamily protein	1707	8	1.47882	2	0.343567	33	7.44968	9	2.03197	-2.10578	0.0672996		2.33274	1.11654e-05	up	0.458434	0.610894		4.43852	1.42484e-09	up	2.56422	0.0197548		-1.8743	0.000390862	down
AT1G01670.1	RING/U-box superfamily protein	1098	11	2.03337	9	1.54605	31	6.99819	15	3.38661	-0.395288	0.63247		1.78311	0.000397574	up	0.735968	0.281158		2.17839	2.52882e-05	up	1.13126	0.0979384		-1.04714	0.0329637
AT1G01680.1	plant U-box 54	927	11	2.03337	63	10.8224	568	128.225	101	22.8032	2.41207	7.29686e-09	up	5.97866	1.10294e-148	up	3.48729	5.32768e-22	up	3.56659	2.26866e-127	up	1.07522	9.43479e-06	up	-2.49137	5.59298e-78	down
AT1G01690.1	putative recombination initiation defects 3	1350	17	3.14249	12	2.0614	26	5.86945	15	3.38661	-0.608282	0.348709		0.901318	0.0670259		0.107936	0.884247		1.5096	0.00306567		0.716219	0.280308		-0.793382	0.133853
AT1G01695.1	Phosphatidylinositol N-acetyglucosaminlytransferase subunit P-related	1302	1	0.184852	0	0	0	0	0	0	NA	NA		NA	NA		NA	NA		NA	NA		NA	NA		NA	NA
AT1G01700.1	RHO guanyl-nucleotide exchange factor 2	1458	3	0.554557	1	0.171783	7	1.58024	1	0.225774	-1.69074	0.365107		1.51073	0.160468		-1.29645	0.506891		3.20148	0.0159955		0.39429	0.888362		-2.80719	0.0465874
AT1G01710.1	Acyl-CoA thioesterase family protein	1284	165	30.5006	146	25.0804	208	46.9556	155	34.995	-0.282279	0.132831		0.622459	8.23646e-05		0.198311	0.308709		0.904738	1.16222e-08		0.48059	0.00869938		-0.424148	0.0115148
AT1G01720.1	NAC (No Apical Meristem) domain transcriptional regulator superfamily protein	870	255	47.1373	390	66.9955	1090	246.065	630	142.238	0.507195	3.45954e-05		2.3841	1.16193e-157	up	1.59336	6.6821e-54	up	1.87691	1.23744e-121	up	1.08617	2.49014e-31	up	-0.790737	1.00265e-27
AT1G01725.1	unknown protein; FUNCTIONS IN: molecular_function unknown; INVOLVED IN: biological_process unknown; LOCATED IN: endomembrane system; EXPRESSED IN: 23 plant structures; EXPRESSED DURING: 14 growth stages; BEST Arabidopsis thaliana protein match is: unknown protein (TAIR:AT4G00530.1); Has 20 Blast hits to 20 proteins in 7 species: Archae - 0; Bacteria - 0; Metazoa - 0; Fungi - 0; Plants - 20; Virus…	189	83	15.3427	49	8.41738	61	13.7706	93	20.997	-0.866111	0.00176434		-0.155961	0.597755		0.452628	0.0675474		0.710151	0.0152274		1.31874	4.76898e-07	up	0.608589	0.0196289
AT1G01730.1	unknown protein; FUNCTIONS IN: molecular_function unknown; INVOLVED IN: biological_process unknown; LOCATED IN: chloroplast; EXPRESSED IN: 23 plant structures; EXPRESSED DURING: 13 growth stages; Has 42 Blast hits to 42 proteins in 17 species: Archae - 0; Bacteria - 2; Metazoa - 5; Fungi - 1; Plants - 34; Viruses - 0; Other Eukaryotes - 0 (source: NCBI BLink).	675	176	32.534	172	29.5467	578	130.482	299	67.5065	-0.138949	0.463043		2.00384	6.96954e-68	up	1.05308	3.76982e-14	up	2.14278	4.93946e-77	up	1.19203	1.23562e-17	up	-0.950757	2.31127e-20
AT1G01740.1	Protein kinase protein with tetratricopeptide repeat domain	1452	30	5.54557	3	0.51535	5	1.12874	1	0.225774	-3.42771	9.78025e-07	down	-2.29662	0.000196039	down	-4.61838	4.93791e-07	down	1.13109	0.327429		-1.19067	0.541486		-2.32176	0.139553
AT1G01750.1	actin depolymerizing factor 11	423	2	0.369704	1	0.171783	4	0.902992	1	0.225774	-1.10578	0.612881		1.28834	0.365156		-0.711491	0.759907		2.39412	0.125796		0.39429	0.888362		-1.99983	0.238639
AT1G01760.1	adenosine deaminases;RNA binding;RNA binding;adenosine deaminases	1263	8	1.47882	4	0.687133	19	4.28921	7	1.58042	-1.10578	0.276153		1.53627	0.014773		0.0958635	0.924134		2.64205	0.000240262	up	1.20165	0.253162		-1.44041	0.0317931
AT1G01770.1	unknown protein; CONTAINS InterPro DOMAIN/s: Protein of unknown function DUF1446 (InterPro:IPR010839); Has 1597 Blast hits to 1509 proteins in 306 species: Archae - 4; Bacteria - 843; Metazoa - 22; Fungi - 131; Plants - 31; Viruses - 0; Other Eukaryotes - 566 (source: NCBI BLink).	1899	91	16.8215	17	2.92032	161	36.3454	70	15.8042	-2.52611	7.28875e-14	down	1.11146	7.32042e-09	up	-0.090003	0.771148		3.63758	2.05124e-37	up	2.43611	1.51366e-11	up	-1.20147	6.57452e-09	down
AT1G01780.1	GATA type zinc finger transcription factor family protein	618	25	4.6213	11	1.88962	63	14.2221	25	5.64436	-1.29021	0.0200288		1.62176	1.63991e-06	up	0.288509	0.579914		2.91197	6.929e-13	up	1.57872	0.00396493		-1.33326	0.000118904	down
AT1G01790.1	K+ efflux antiporter 1	3582	558	103.148	182	31.2646	234	52.825	126	28.4475	-1.72211	9.17858e-50	down	-0.965415	1.31625e-18		-1.85833	1.39567e-48	down	0.756693	2.23874e-07		-0.136224	0.516982		-0.892917	4.57209e-08
AT1G01800.1	NAD(P)-binding Rossmann-fold superfamily protein	888	457	84.4774	360	61.842	342	77.2058	258	58.2497	-0.449979	3.08125e-05		-0.129857	0.273188		-0.536314	4.24882e-06		0.320122	0.00525163		-0.0863354	0.552427		-0.406458	0.00152602
AT1G01810.1	unknown protein; Has 12 Blast hits to 12 proteins in 5 species: Archae - 0; Bacteria - 0; Metazoa - 5; Fungi - 0; Plants - 7; Viruses - 0; Other Eukaryotes - 0 (source: NCBI BLink).	483	2	0.369704	2	0.343567	1	0.225748	1	0.225774	-0.105782	0.966619		-0.711659	0.745212		-0.711491	0.759907		-0.605877	0.770008		-0.60571	0.798935		0.000167412	1
AT1G01820.1	peroxin 11c	708	325	60.077	198	34.0131	519	117.163	358	80.8272	-0.820721	9.10671e-10		0.963636	6.29573e-21		0.428028	0.000315253		1.78436	1.27432e-54	up	1.24875	1.81053e-22	up	-0.535608	2.1876e-07
AT1G01830.3	ARM repeat superfamily protein	1725	172	31.7946	71	12.1966	64	14.4479	32	7.22477	-1.3823	7.84854e-12	down	-1.13792	3.74894e-08	down	-2.13776	1.49554e-18	down	0.244376	0.380063		-0.755457	0.0213751		-0.999833	0.00241869
AT1G01840.1	unknown protein; Has 23 Blast hits to 23 proteins in 9 species: Archae - 0; Bacteria - 0; Metazoa - 0; Fungi - 0; Plants - 23; Viruses - 0; Other Eukaryotes - 0 (source: NCBI BLink).	459	12	2.21823	19	3.26388	7	1.58024	8	1.80619	0.557183	0.379353		-0.489266	0.55004		-0.296454	0.737101		-1.04645	0.107447		-0.853637	0.209213		0.192812	0.853424
AT1G01860.1	Ribosomal RNA adenine dimethylase family protein	1032	31	5.73042	19	3.26388	44	9.93291	54	12.1918	-0.812051	0.0836669		0.793577	0.0306322		1.0892	0.00167185		1.60563	4.4854e-05	up	1.90125	5.78932e-07	up	0.295623	0.407248
AT1G01880.1	5'-3' exonuclease family protein	1800	6	1.10911	7	1.20248	5	1.12874	1	0.225774	0.116611	0.928309		0.0253068	0.98147		-2.29645	0.128152		-0.0913038	0.926541		-2.41306	0.0912927		-2.32176	0.139553
AT1G01900.1	subtilase family protein	2325	37	6.83953	52	8.93273	19	4.28921	18	4.06394	0.385205	0.29288		-0.673185	0.1302		-0.75102	0.104202		-1.05839	0.00578354		-1.13622	0.00493345		-0.0778351	0.913693
AT1G01910.4	P-loop containing nucleoside triphosphate hydrolases superfamily protein	1062	198	36.6007	128	21.9883	109	24.6065	80	18.0619	-0.735138	1.94366e-05		-0.572831	0.00142612		-1.01892	9.45435e-08	down	0.162307	0.446918		-0.283781	0.235363		-0.446089	0.0616442
AT1G01920.1	SET domain-containing protein	1719	64	11.8305	43	7.38668	30	6.77244	27	6.0959	-0.679517	0.0302317		-0.804768	0.0161633		-0.956604	0.00589212		-0.125251	0.761278		-0.277087	0.528381		-0.151836	0.7677
AT1G01930.1	zinc finger protein-related	1743	52	9.61231	27	4.63815	73	16.4796	42	9.48252	-1.05133	0.00379395		0.777726	0.0054034		-0.0196137	0.960701		1.82906	5.70664e-09	up	1.03172	0.0075951		-0.79734	0.00810197
AT1G01940.1	Cyclophilin-like peptidyl-prolyl cis-trans isomerase family protein	483	53	9.79717	26	4.46637	34	7.67543	30	6.77323	-1.13326	0.00179889		-0.352116	0.335114		-0.532521	0.157661		0.781146	0.0511282		0.600741	0.182191		-0.180405	0.703245
AT1G01950.3	armadillo repeat kinesin 2	2748	98	18.1155	47	8.07382	45	10.1587	22	4.96703	-1.1659	9.3712e-06	down	-0.834516	0.00180277		-1.86677	2.32569e-09	down	0.331387	0.322452		-0.700867	0.0866502		-1.03225	0.00993878
AT1G01960.1	SEC7-like guanine nucleotide exchange family protein	5253	452	83.5532	133	22.8472	449	101.361	228	51.4765	-1.87068	3.02925e-45	down	0.278734	0.00712632		-0.69878	4.24441e-09		2.14941	2.62952e-60	up	1.1719	2.49749e-13	up	-0.977514	9.435e-17
AT1G01970.1	Tetratricopeptide repeat (TPR)-like superfamily protein	1230	63	11.6457	43	7.38668	65	14.6736	63	14.2238	-0.656797	0.0373399		0.333429	0.256576		0.288509	0.356223		0.990226	0.000727198		0.945306	0.00213503		-0.0449205	0.905722
AT1G01980.1	FAD-binding Berberine family protein	1626	0	0	0	0	0	0	0	0	NA	NA		NA	NA		NA	NA		NA	NA		NA	NA		NA	NA
AT1G01990.1	unknown protein; Has 32 Blast hits to 32 proteins in 6 species: Archae - 0; Bacteria - 0; Metazoa - 0; Fungi - 0; Plants - 32; Viruses - 0; Other Eukaryotes - 0 (source: NCBI BLink).	738	197	36.4159	190	32.6388	118	26.6383	195	44.026	-0.157978	0.37095		-0.451068	0.0116301		0.273787	0.102468		-0.29309	0.103876		0.431765	0.00755847		0.724855	4.00117e-05
AT1G02000.1	UDP-D-glucuronate 4-epimerase 2	1305	103	19.0398	134	23.019	101	22.8005	121	27.3187	0.273807	0.212913		0.260052	0.264371		0.520871	0.0149967		-0.0137547	0.950975		0.247064	0.248496		0.260819	0.25489
AT1G02010.1	secretory 1A	2022	13	2.40308	8	1.37427	14	3.16047	11	2.48352	-0.806222	0.287552		0.395256	0.558108		0.0475005	0.951284		1.20148	0.0749188		0.853722	0.281948		-0.347756	0.648519
AT1G02020.1	nitroreductase family protein	1929	132	24.4005	121	20.7858	40	9.02992	90	20.3197	-0.231313	0.282115		-1.43412	7.39072e-09	down	-0.264032	0.257229		-1.20281	1.87865e-06	down	-0.0327197	0.902197		1.17009	2.99869e-05	up
AT1G02030.1	C2H2-like zinc finger protein	804	0	0	1	0.171783	5	1.12874	3	0.677323	NA	NA		3.61027	0.042751		NA	NA		2.71605	0.0637944		1.97925	0.282241		-0.736798	0.578743
AT1G02040.1	C2H2-type zinc finger family protein	975	0	0	0	0	5	1.12874	0	0	NA	NA		3.61027	0.042751		NA	NA		3.71605	0.0315917		NA	NA		-3.32176	0.0708976
AT1G02050.1	Chalcone and stilbene synthase family protein	1188	40	7.39409	22	3.77923	37	8.35268	40	9.03097	-0.968278	0.0195237		0.175866	0.666283		0.288509	0.473875		1.14414	0.004405		1.25679	0.00205014		0.112642	0.801522
AT1G02060.1	Tetratricopeptide repeat (TPR)-like superfamily protein	2133	40	7.39409	15	2.57675	68	15.3509	24	5.41858	-1.52082	0.000620473	down	1.05388	0.000436359	up	-0.448457	0.311371		2.5747	2.77249e-12	up	1.07236	0.0410976		-1.50233	1.02691e-05	down
AT1G02065.1	squamosa promoter binding protein-like 8	1002	34	6.28497	52	8.93273	23	5.1922	33	7.45055	0.507195	0.16275		-0.27556	0.556696		0.24544	0.586826		-0.782755	0.0341867		-0.261755	0.514623		0.521	0.256361
AT1G02070.1	unknown protein; BEST Arabidopsis thaliana protein match is: unknown protein (TAIR:AT3G60520.1); Has 98 Blast hits to 98 proteins in 13 species: Archae - 0; Bacteria - 0; Metazoa - 0; Fungi - 0; Plants - 98; Viruses - 0; Other Eukaryotes - 0 (source: NCBI BLink).	396	8	1.47882	10	1.71783	1	0.225748	9	2.03197	0.216146	0.81462		-2.71166	0.0418085		0.458434	0.610894		-2.92781	0.0159868		0.242287	0.792664		3.17009	0.0149123
AT1G02074.1	unknown protein; Has 30201 Blast hits to 17322 proteins in 780 species: Archae - 12; Bacteria - 1396; Metazoa - 17338; Fungi - 3422; Plants - 5037; Viruses - 0; Other Eukaryotes - 2996 (source: NCBI BLink).	147	0	0	1	0.171783	0	0	1	0.225774	NA	NA		NA	NA		NA	NA		NA	NA		0.39429	0.888362		NA	NA
AT1G02080.1	transcription regulators	7296	275	50.8343	80	13.7427	258	58.243	88	19.8681	-1.88714	3.62743e-28	down	0.196281	0.164748		-1.35535	8.79204e-16	down	2.08342	7.97754e-34	up	0.531794	0.0327867		-1.55163	1.08969e-19	down
AT1G02090.1	Proteasome component (PCI) domain protein	783	160	29.5763	177	30.4057	119	26.864	75	16.9331	0.0398956	0.858204		-0.138769	0.507552		-0.804601	0.000116157		-0.178665	0.344104		-0.844496	3.09958e-05		-0.665832	0.00362049
AT1G02100.3	Leucine carboxyl methyltransferase	999	130	24.0308	104	17.8655	74	16.7054	65	14.6753	-0.42771	0.0433066		-0.524573	0.0192918		-0.711491	0.00213065		-0.0968633	0.707135		-0.283781	0.287867		-0.186918	0.546995
AT1G02110.1	Protein of unknown function (DUF630 and DUF632)	2112	243	44.9191	199	34.1849	114	25.7353	231	52.1538	-0.39397	0.00908714		-0.803581	1.13023e-06		0.215445	0.164533		-0.409612	0.0203042		0.609415	4.18981e-05		1.01903	1.06757e-09	up
AT1G02120.1	GRAM domain family protein	1797	489	90.3927	360	61.842	812	183.307	559	126.208	-0.547619	1.80719e-07		1.01999	3.13832e-35	up	0.481522	2.91466e-07		1.56761	8.77437e-71	up	1.02914	1.34646e-25	up	-0.538464	4.43588e-11
AT1G02130.1	RAS 5	612	123	22.7368	138	23.7061	218	49.2131	214	48.3157	0.0602281	0.800366		1.11401	1.17908e-11	up	1.08746	6.50416e-11	up	1.05378	2.79307e-11	up	1.02723	2.41027e-10	up	-0.0265499	0.895964
AT1G02140.1	mago nashi family protein	453	507	93.7201	634	108.911	561	126.645	734	165.718	0.216715	0.0225418		0.434356	2.57985e-06		0.822303	2.24157e-22		0.217641	0.0139624		0.605588	6.68443e-14		0.387947	5.40976e-06
AT1G02145.3	homolog of asparagine-linked glycosylation 12	1494	95	17.561	49	8.41738	38	8.57842	38	8.57942	-1.06093	5.75326e-05	down	-1.03359	0.000206006	down	-1.03342	0.000259017	down	0.0273407	0.940655		0.0275081	0.946968		0.000167412	1
AT1G02150.1	Tetratricopeptide repeat (TPR)-like superfamily protein	1575	412	76.1591	281	48.2711	344	77.6573	354	79.9241	-0.657856	1.45761e-08		0.0281054	0.841827		0.0696136	0.603108		0.685961	7.46852e-09		0.72747	1.32866e-09		0.0415082	0.779058
AT1G02160.2	Cox19 family protein (CHCH motif)	276	138	25.5096	107	18.3808	23	5.1922	46	10.3856	-0.472839	0.0210844		-2.29662	1.52573e-16	down	-1.29645	6.41844e-08	down	-1.82378	7.81532e-10	down	-0.823615	0.00187517		1.00017	0.0111934
AT1G02170.1	metacaspase 1	1104	394	72.8318	525	90.1863	516	116.486	580	130.949	0.30834	0.00304621		0.677517	7.52174e-12		0.846366	9.9541e-19		0.369177	6.96353e-05		0.538026	3.13002e-09		0.168849	0.0885073
AT1G02180.1	ferredoxin-related	681	30	5.54557	30	5.1535	23	5.1922	31	6.999	-0.105782	0.837932		-0.0949874	0.859575		0.335814	0.468108		0.0107944	0.982811		0.441596	0.319274		0.430802	0.368878
AT1G02190.1	Fatty acid hydroxylase superfamily	1884	18	3.32734	14	2.40497	16	3.61197	12	2.70929	-0.468352	0.455801		0.118416	0.859397		-0.296454	0.668071		0.586768	0.317341		0.171898	0.825966		-0.41487	0.550743
AT1G02205.3	Fatty acid hydroxylase superfamily	1893	313	57.8587	606	104.101	64	14.4479	107	24.1578	0.847373	4.90448e-17		-2.00168	1.30575e-30	down	-1.26004	4.94667e-16	down	-2.84905	6.01693e-85	down	-2.10742	6.40804e-60	down	0.741634	0.0023405
AT1G02210.1	NAC (No Apical Meristem) domain transcriptional regulator superfamily protein	264	0	0	0	0	0	0	0	0	NA	NA		NA	NA		NA	NA		NA	NA		NA	NA		NA	NA
AT1G02220.1	NAC domain containing protein 3	1185	19	3.51219	15	2.57675	2006	452.85	98	22.1259	-0.446819	0.462159		7.01052	0	up	2.65529	9.65657e-17	up	7.45734	0	up	3.10211	4.66564e-20	up	-4.35523	0	down
AT1G02230.1	NAC domain containing protein 4	1080	10	1.84852	7	1.20248	246	55.534	17	3.83816	-0.620355	0.474054		4.90893	2.08474e-63	up	1.05404	0.104751		5.52928	1.25227e-67	up	1.6744	0.0142493		-3.85488	1.14942e-50	down
AT1G02250.1	NAC domain containing protein 5	1089	1	0.184852	0	0	8	1.80598	0	0	NA	NA		3.28834	0.0122883		NA	NA		4.39412	0.0037607		NA	NA		-3.99983	0.0119049
AT1G02260.1	Divalent ion symporter	1509	85	15.7124	72	12.3684	57	12.8676	104	23.4805	-0.345248	0.199189		-0.28816	0.30922		0.579557	0.0128324		0.0570881	0.856651		0.924805	8.12444e-05		0.867717	0.000531105
AT1G02270.1	Calcium-binding endonuclease/exonuclease/phosphatase family	1455	106	19.5943	116	19.9269	213	48.0843	122	27.5445	0.0242787	0.940185		1.29513	3.42357e-14	up	0.491325	0.0211938		1.27085	1.72975e-14	up	0.467047	0.0249631		-0.803805	2.20238e-06
AT1G02280.2	translocon at the outer envelope membrane of chloroplasts 33	894	206	38.0795	126	21.6447	167	37.6999	118	26.6414	-0.815002	1.65295e-06		-0.014455	0.937483		-0.515349	0.00393173		0.800547	4.77487e-06		0.299654	0.161689		-0.500894	0.008085
AT1G02290.1	unknown protein; BEST Arabidopsis thaliana protein match is: unknown protein (TAIR:AT3G45830.1); Has 134 Blast hits to 134 proteins in 37 species: Archae - 0; Bacteria - 0; Metazoa - 54; Fungi - 0; Plants - 78; Viruses - 0; Other Eukaryotes - 2 (source: NCBI BLink).	1332	27	4.99101	5	0.858917	24	5.41795	4	0.903097	-2.53874	7.20346e-05	down	0.118416	0.824812		-2.46638	0.000289288	down	2.65716	3.20065e-05	up	0.0723624	0.955618		-2.5848	0.000217936	down
AT1G02300.1	Cysteine proteinases superfamily protein	1140	99	18.3004	28	4.80993	299	67.4987	97	21.9001	-1.92778	4.88605e-11	down	1.88299	7.51647e-33	up	0.259065	0.296398		3.81077	8.7712e-71	up	2.18685	7.50566e-14	up	-1.62392	3.81087e-24	down
AT1G02305.1	Cysteine proteinases superfamily protein	1089	805	148.806	545	93.6219	859	193.918	629	142.012	-0.668514	3.54854e-16		0.382011	2.13078e-07		-0.0674202	0.481189		1.05052	1.03792e-40	up	0.601094	6.71403e-12		-0.449431	1.1565e-08
AT1G02310.1	Glycosyl hydrolase superfamily protein	1236	9	1.66367	9	1.54605	231	52.1478	21	4.74126	-0.105782	0.922933		4.97017	8.27005e-60	up	1.5109	0.0131227		5.07595	1.0465e-62	up	1.61668	0.00751518		-3.45926	4.64641e-44	down
AT1G02320.1	unknown protein; Has 0 Blast hits to 0 proteins in 0 species (source: NCBI BLink).	147	0	0	0	0	0	0	0	0	NA	NA		NA	NA		NA	NA		NA	NA		NA	NA		NA	NA
AT1G02330.1	CONTAINS InterPro DOMAIN/s: Hepatocellular carcinoma-associated antigen 59 (InterPro:IPR010756); Has 1239 Blast hits to 998 proteins in 204 species: Archae - 4; Bacteria - 71; Metazoa - 421; Fungi - 109; Plants - 87; Viruses - 5; Other Eukaryotes - 542 (source: NCBI BLink).	840	96	17.7458	29	4.98172	138	31.1532	37	8.35365	-1.83276	4.30892e-10	down	0.811903	5.03152e-05		-1.087	0.000123124	down	2.64467	2.36605e-24	up	0.745763	0.064224		-1.8989	2.81188e-14	down
AT1G02335.1	germin-like protein subfamily 2 member 2 precursor	660	86	15.8973	82	14.0862	54	12.1904	73	16.4815	-0.174495	0.529618		-0.383036	0.170853		0.0520684	0.873369		-0.208541	0.464956		0.226563	0.42426		0.435104	0.14249
AT1G02340.1	basic helix-loop-helix (bHLH) DNA-binding superfamily protein	879	239	44.1797	16	2.74853	24	5.41795	105	23.7063	-4.00665	3.13195e-52	down	-3.02756	3.04825e-37	down	-0.898113	1.3351e-07		0.979086	0.0470639		3.10854	1.79458e-21	up	2.12945	9.75869e-13	up
AT1G02350.1	protoporphyrinogen oxidase-related	423	92	17.0064	20	3.43567	15	3.38622	44	9.93406	-2.30742	1.0406e-12	down	-2.32833	1.469e-11	down	-0.775622	0.00571975		-0.0209145	0.972106		1.53179	0.000136466	up	1.55271	0.000330754	up
AT1G02360.1	Chitinase family protein	819	54	9.98202	120	20.614	271	61.1777	161	36.3496	1.04622	1.52464e-05	up	2.6156	3.32738e-44	up	1.86454	8.92058e-18	up	1.56938	1.9295e-24	up	0.818317	8.52767e-06		-0.751065	4.37292e-07
AT1G02370.1	Tetratricopeptide repeat (TPR)-like superfamily protein	1614	29	5.36071	11	1.88962	34	7.67543	16	3.61239	-1.50433	0.00427544		0.517823	0.212277		-0.569472	0.280124		2.02215	2.58691e-05	up	0.934859	0.149412		-1.0873	0.0204453
AT1G02380.1	unknown protein; BEST Arabidopsis thaliana protein match is: unknown protein (TAIR:AT4G01960.1); Has 66 Blast hits to 66 proteins in 11 species: Archae - 0; Bacteria - 0; Metazoa - 0; Fungi - 0; Plants - 66; Viruses - 0; Other Eukaryotes - 0 (source: NCBI BLink).	696	13	2.40308	9	1.54605	18	4.06346	23	5.19281	-0.636297	0.396642		0.757826	0.202181		1.11163	0.0446475		1.39412	0.0217438		1.74793	0.0028924		0.353804	0.535255
AT1G02390.1	glycerol-3-phosphate acyltransferase 2	1593	27	4.99101	49	8.41738	307	69.3046	69	15.5784	0.754041	0.0465745		3.79555	1.70223e-69	up	1.64215	5.1994e-07	up	3.04151	1.33833e-60	up	0.888105	0.002311		-2.1534	7.8213e-36	down
AT1G02391.1	unknown protein; Has 30201 Blast hits to 17322 proteins in 780 species: Archae - 12; Bacteria - 1396; Metazoa - 17338; Fungi - 3422; Plants - 5037; Viruses - 0; Other Eukaryotes - 2996 (source: NCBI BLink).	156	0	0	0	0	0	0	0	0	NA	NA		NA	NA		NA	NA		NA	NA		NA	NA		NA	NA
AT1G02400.1	gibberellin 2-oxidase 6	990	23	4.2516	51	8.76095	36	8.12693	42	9.48252	1.04308	0.00624396		0.934704	0.0241261		1.15726	0.0038319		-0.108377	0.772127		0.114183	0.783242		0.22256	0.597675
AT1G02405.1	proline-rich family protein	405	7	1.29397	7	1.20248	0	0	2	0.451548	-0.105782	0.933825		-3.51901	0.0309641		-1.51885	0.223507		-3.41323	0.031656		-1.41306	0.258866		NA	NA
AT1G02410.1	cytochrome c oxidase assembly protein CtaG / Cox11 family	864	102	18.8549	104	17.8655	217	48.9873	144	32.5115	-0.0777675	0.770159		1.37747	9.07532e-16	up	0.786008	7.25205e-05		1.45523	7.55099e-18	up	0.863776	1.05057e-05		-0.591459	0.000334492
AT1G02420.1	Pentatricopeptide repeat (PPR) superfamily protein	1476	12	2.21823	5	0.858917	23	5.1922	4	0.903097	-1.36882	0.100933		1.22694	0.0245307		-1.29645	0.150785		2.59576	5.93218e-05	up	0.0723624	0.955618		-2.52339	0.000366632	down
AT1G02430.1	ADP-ribosylation factor D1B	573	3	0.554557	4	0.687133	24	5.41795	9	2.03197	0.309256	0.838641		3.28834	7.47438e-06	up	1.87347	0.0655049		2.97909	9.91123e-06	up	1.56422	0.100266		-1.41487	0.0162853
AT1G02440.1	ADP-ribosylation factor D1A	573	1	0.184852	9	1.54605	20	4.51496	8	1.80619	3.06414	0.0187043		4.61027	5.03195e-06	up	3.28851	0.0144807		1.54613	0.00858298		0.224365	0.813692		-1.32176	0.0398589
AT1G02450.1	NIM1-interacting 1	429	14	2.58793	92	15.8041	348	78.5603	87	19.6424	2.61043	1.55561e-13	up	4.92393	2.1535e-89	up	2.9241	1.93891e-16	up	2.3135	2.53461e-51	up	0.313672	0.214858		-1.99983	6.41121e-37	down
AT1G02460.1	Pectin lyase-like superfamily protein	1476	10	1.84852	4	0.687133	19	4.28921	5	1.12887	-1.42771	0.124011		1.21434	0.0442581		-0.711491	0.458436		2.64205	0.000240262	up	0.716219	0.550947		-1.92583	0.00722245
AT1G02470.2	Polyketide cyclase/dehydrase and lipid transport superfamily protein	666	7	1.29397	12	2.0614	44	9.93291	8	1.80619	0.671826	0.412369		2.94042	5.61258e-09	up	0.481154	0.616642		2.26859	2.21628e-07	up	-0.190672	0.832956		-2.45926	7.32365e-07	down
AT1G02475.1	Polyketide cyclase/dehydrase and lipid transport superfamily protein	660	175	32.3491	155	26.6264	200	45.1496	169	38.1558	-0.280869	0.122516		0.480986	0.00258688		0.238177	0.193393		0.761855	1.55565e-06		0.519045	0.00301393		-0.242809	0.16335
AT1G02490.1	unknown protein; Has 0 Blast hits to 0 proteins in 0 species (source: NCBI BLink).	117	1	0.184852	0	0	0	0	1	0.225774	NA	NA		NA	NA		0.288509	0.920904		NA	NA		NA	NA		NA	NA
AT1G02500.2	S-adenosylmethionine synthetase 1	1182	1890	349.371	1748	300.277	1672	377.451	1211	273.413	-0.218463	1.78411e-05		0.11153	0.0353817		-0.353679	8.83782e-11		0.329993	6.03593e-11		-0.135216	0.022969		-0.465209	7.16802e-17
AT1G02510.1	Outward rectifying potassium channel protein	855	0	0	0	0	0	0	1	0.225774	NA	NA		NA	NA		NA	NA		NA	NA		NA	NA		NA	NA
AT1G02520.1	P-glycoprotein 11	3837	5	0.924261	4	0.687133	73	16.4796	4	0.903097	-0.42771	0.735018		4.15624	2.97562e-18	up	-0.0334195	0.978893		4.58395	5.4615e-20	up	0.39429	0.780218		-4.18966	1.87665e-16	down
AT1G02530.1	P-glycoprotein 12	3822	2	0.369704	1	0.171783	1	0.225748	0	0	-1.10578	0.612881		-0.711659	0.745212		NA	NA		0.394123	0.872974		NA	NA		NA	NA
AT1G02540.1	unknown protein; Has 3327 Blast hits to 2216 proteins in 265 species: Archae - 18; Bacteria - 202; Metazoa - 802; Fungi - 283; Plants - 84; Viruses - 187; Other Eukaryotes - 1751 (source: NCBI BLink).	873	0	0	0	0	0	0	0	0	NA	NA		NA	NA		NA	NA		NA	NA		NA	NA		NA	NA
AT1G02550.1	Plant invertase/pectin methylesterase inhibitor superfamily protein	729	0	0	0	0	0	0	0	0	NA	NA		NA	NA		NA	NA		NA	NA		NA	NA		NA	NA
AT1G02560.1	nuclear encoded CLP protease 5	897	1076	198.901	792	136.052	1106	249.677	1121	253.093	-0.547888	3.316e-15		0.328015	3.42533e-07		0.347617	7.3855e-08		0.875902	9.02232e-39		0.895504	2.91652e-40		0.0196023	0.813863
AT1G02570.1	unknown protein; BEST Arabidopsis thaliana protein match is: unknown protein (TAIR:AT1G02575.1); Has 108 Blast hits to 55 proteins in 6 species: Archae - 0; Bacteria - 0; Metazoa - 0; Fungi - 0; Plants - 108; Viruses - 0; Other Eukaryotes - 0 (source: NCBI BLink).	837	0	0	0	0	0	0	0	0	NA	NA		NA	NA		NA	NA		NA	NA		NA	NA		NA	NA
AT1G02575.1	unknown protein; BEST Arabidopsis thaliana protein match is: unknown protein (TAIR:AT1G02570.1).	831	0	0	0	0	0	0	0	0	NA	NA		NA	NA		NA	NA		NA	NA		NA	NA		NA	NA
AT1G02580.1	SET domain-containing protein	2070	0	0	0	0	1	0.225748	1	0.225774	NA	NA		NA	NA		NA	NA		NA	NA		NA	NA		0.000167412	1
AT1G02590.1	Aldehyde oxidase/xanthine dehydrogenase, molybdopterin binding protein	270	0	0	0	0	1	0.225748	1	0.225774	NA	NA		NA	NA		NA	NA		NA	NA		NA	NA		0.000167412	1
AT1G02610.1	RING/FYVE/PHD zinc finger superfamily protein	666	55	10.1669	59	10.1352	115	25.961	139	31.3826	-0.00449851	0.989699		1.35247	1.1876e-08	up	1.62609	6.02614e-13	up	1.35697	3.89399e-09	up	1.63059	2.05611e-13	up	0.273618	0.196468
AT1G02620.1	Ras-related small GTP-binding family protein	369	2	0.369704	0	0	2	0.451496	11	2.48352	NA	NA		0.288341	0.880064		2.74794	0.00804941		NA	NA		4.85372	0.000753194	up	2.4596	0.0185673
AT1G02630.1	Nucleoside transporter family protein	1170	4	0.739409	14	2.40497	8	1.80598	17	3.83816	1.70157	0.0412265		1.28834	0.186011		2.37597	0.00212752		-0.413232	0.56353		0.674398	0.275426		1.08763	0.111868
AT1G02640.1	beta-xylosidase 2	2307	836	154.536	789	135.537	417	94.1369	1376	310.665	-0.189259	0.01671		-0.715114	8.58234e-17		1.00741	1.33547e-57	up	-0.525855	1.68663e-09		1.19667	6.85532e-79	up	1.72253	1.45062e-117	up
AT1G02650.1	Tetratricopeptide repeat (TPR)-like superfamily protein	1542	8	1.47882	7	1.20248	9	2.03173	9	2.03197	-0.298427	0.763124		0.458266	0.592526		0.458434	0.610894		0.756693	0.348345		0.756861	0.387763		0.000167412	1
AT1G02660.1	alpha/beta-Hydrolases superfamily protein	2142	239	44.1797	173	29.7185	246	55.534	292	65.9261	-0.57202	0.00019281		0.329989	0.0207475		0.577466	1.50701e-05		0.902009	5.53532e-10		1.14949	2.50707e-16	up	0.247477	0.0801535
AT1G02670.1	P-loop containing nucleoside triphosphate hydrolases superfamily protein	2037	4	0.739409	2	0.343567	7	1.58024	2	0.451548	-1.10578	0.456665		1.0957	0.286057		-0.711491	0.650664		2.20148	0.0511236		0.39429	0.845058		-1.80719	0.137134
AT1G02680.1	TBP-associated factor 13	381	63	11.6457	46	7.90203	78	17.6083	123	27.7702	-0.5595	0.0751172		0.596463	0.024753		1.25374	3.78575e-08	up	1.15596	2.29767e-05	up	1.81324	9.43334e-14	up	0.65728	0.00343408
AT1G02690.2	importin alpha isoform 6	1620	41	7.57894	34	5.84063	26	5.86945	18	4.06394	-0.375871	0.349041		-0.368771	0.380221		-0.899118	0.0414304		0.00709992	0.986423		-0.523247	0.28159		-0.530347	0.312915
AT1G02700.1	unknown protein; FUNCTIONS IN: molecular_function unknown; INVOLVED IN: biological_process unknown; LOCATED IN: mitochondrion; BEST Arabidopsis thaliana protein match is: unknown protein (TAIR:AT4G02140.1); Has 49 Blast hits to 49 proteins in 21 species: Archae - 0; Bacteria - 0; Metazoa - 10; Fungi - 6; Plants - 29; Viruses - 0; Other Eukaryotes - 4 (source: NCBI BLink).	744	18	3.32734	13	2.23318	27	6.0952	7	1.58042	-0.575267	0.360206		0.873304	0.0694566		-1.07406	0.127819		1.44857	0.00345445		-0.498794	0.548606		-1.94737	0.00105875
AT1G02710.1	glycine-rich protein	291	17	3.14249	22	3.77923	3	0.677244	8	1.80619	0.266187	0.656241		-2.21416	0.00712103		-0.798954	0.263039		-2.48035	0.000917279	down	-1.06514	0.0956264		1.4152	0.188113
AT1G02720.2	galacturonosyltransferase 5	1086	26	4.80616	32	5.49707	13	2.93472	17	3.83816	0.193778	0.691173		-0.711659	0.187916		-0.324468	0.568646		-0.905437	0.0618777		-0.518247	0.303871		0.387191	0.567278
AT1G02730.1	cellulose synthase-like D5	3546	89	16.4518	38	6.52777	92	20.7688	46	10.3856	-1.33359	2.51565e-06	down	0.33617	0.165624		-0.663663	0.0193382		1.66976	7.95883e-10	up	0.669925	0.0600709		-0.999833	0.000229035
AT1G02740.1	MRG family protein	984	43	7.94864	72	12.3684	85	19.1886	105	23.7063	0.637878	0.0366948		1.27147	3.65496e-06	up	1.57649	1.25466e-09	up	0.633589	0.00933291		0.938611	5.97381e-05		0.305022	0.216092
AT1G02750.1	Drought-responsive family protein	666	59	10.9063	55	9.44808	76	17.1568	49	11.0629	-0.207065	0.539822		0.653626	0.0157161		0.0205754	0.95531		0.860691	0.0011831		0.227641	0.521351		-0.63305	0.0299193
AT1G02770.1	Protein of unknown function (DUF626)	951	6	1.10911	1	0.171783	11	2.48323	11	2.48352	-2.69074	0.0671463		1.16281	0.14967		1.16298	0.164656		3.85355	0.000999044	up	3.85372	0.00153964		0.000167412	1
AT1G02780.1	Ribosomal protein L19e family protein	645	1997	369.15	1969	338.241	3170	715.621	2576	581.594	-0.126153	0.0123629		0.95499	5.80127e-121		0.655807	1.01869e-51		1.08114	1.95189e-154	up	0.78196	7.1881e-73		-0.299183	3.43709e-14
AT1G02790.1	polygalacturonase 4	1269	0	0	0	0	1	0.225748	23	5.19281	NA	NA		NA	NA		5.81207	6.47683e-07	up	NA	NA		5.91785	4.05837e-07	up	4.52373	4.49716e-06	up
AT1G02800.1	cellulase 2	1506	16	2.95763	33	5.66885	28	6.32094	19	4.28971	0.938612	0.0493298		1.0957	0.0233418		0.536436	0.368475		0.157084	0.721405		-0.402176	0.419041		-0.55926	0.266709
AT1G02810.1	Plant invertase/pectin methylesterase inhibitor superfamily	1740	5	0.924261	7	1.20248	1	0.225748	6	1.35465	0.379645	0.729912		-2.03359	0.189415		0.551543	0.620747		-2.41323	0.0736366		0.171898	0.88176		2.58513	0.0806043
AT1G02813.1	Protein of unknown function, DUF538	450	15	2.77278	4	0.687133	0	0	5	1.12887	-2.01267	0.0126465		-4.61855	0.000411748	down	-1.29645	0.104262		NA	NA		0.716219	0.550947		3.3221	0.0711112
AT1G02816.1	Protein of unknown function, DUF538	501	99	18.3004	158	27.1418	209	47.1813	155	34.995	0.568642	0.00426664		1.36634	4.73231e-15	up	0.935276	1.35298e-06		0.797701	3.04814e-07		0.366634	0.0451465		-0.431067	0.0100367
AT1G02820.1	Late embryogenesis abundant 3 (LEA3) family protein	276	5	0.924261	96	16.4912	51	11.5131	84	18.965	4.15725	1.94434e-20	up	3.63884	4.40639e-12	up	4.3589	3.59587e-21	up	-0.518414	0.0469445		0.201645	0.447808		0.720059	0.0094516
AT1G02830.1	Ribosomal L22e protein family	384	0	0	0	0	0	0	0	0	NA	NA		NA	NA		NA	NA		NA	NA		NA	NA		NA	NA
AT1G02840.3	RNA-binding (RRM/RBD/RNP motifs) family protein	912	726	134.203	698	119.905	351	79.2375	348	78.5694	-0.162524	0.0591719		-0.760157	2.9291e-16		-0.772374	1.62317e-16		-0.597633	1.88306e-10		-0.609849	1.90627e-10		-0.0122163	0.948508
AT1G02850.4	beta glucosidase 11	1566	121	22.3671	99	17.0066	149	33.6365	49	11.0629	-0.395288	0.0727057		0.588646	0.00174104		-1.01564	4.22045e-05	down	0.983935	2.40307e-07		-0.620356	0.0224194		-1.60429	2.43828e-12	down
AT1G02860.1	SPX (SYG1/Pho81/XPR1) domain-containing protein	1008	77	14.2336	28	4.80993	42	9.48142	38	8.57942	-1.56521	7.45613e-07	down	-0.586128	0.0487461		-0.73035	0.0178246		0.979086	0.00774656		0.834863	0.0368297		-0.144222	0.732825
AT1G02870.1	FUNCTIONS IN: molecular_function unknown; INVOLVED IN: biological_process unknown; EXPRESSED IN: 23 plant structures; EXPRESSED DURING: 13 growth stages; CONTAINS InterPro DOMAIN/s: Ribosome biogenesis protein Nop16 (InterPro:IPR019002); Has 104 Blast hits to 104 proteins in 57 species: Archae - 0; Bacteria - 0; Metazoa - 0; Fungi - 63; Plants - 35; Viruses - 0; Other Eukaryotes - 6 (source: NCBI…	582	75	13.8639	76	13.0555	102	23.0263	122	27.5445	-0.086673	0.780831		0.731948	0.00167468		0.990427	7.65127e-06		0.818621	0.000300796		1.0771	9.38062e-07	up	0.258479	0.257214
AT1G02880.3	thiamin pyrophosphokinase1	804	83	15.3427	92	15.8041	62	13.9964	33	7.45055	0.0427407	0.897161		-0.132502	0.656302		-1.04214	0.000618892	down	-0.175243	0.509885		-1.08488	0.000239501	down	-0.909635	0.00621202
AT1G02890.1	AAA-type ATPase family protein	3741	409	75.6045	91	15.6323	264	59.5975	97	21.9001	-2.27394	1.75498e-52	down	-0.343222	0.00451973		-1.78754	5.11098e-34	down	1.93072	1.98733e-31	up	0.486409	0.0392823		-1.44431	3.37745e-18	down
AT1G02900.1	rapid alkalinization factor 1	363	20	3.69704	8	1.37427	10	2.25748	17	3.83816	-1.42771	0.0249151		-0.711659	0.254759		0.0540434	0.930997		0.716051	0.34662		1.48175	0.0260502		0.765702	0.250664
AT1G02910.1	tetratricopeptide repeat (TPR)-containing protein	1362	224	41.4069	196	33.6695	230	51.922	276	62.3137	-0.298427	0.0602725		0.326476	0.0271909		0.589678	1.82962e-05		0.624903	1.62306e-05		0.888105	1.87739e-10		0.263202	0.0711653
AT1G02920.1	glutathione S-transferase 7	630	483	89.2836	957	164.397	6582	1485.87	1822	411.361	0.880714	3.99392e-28		4.05677	0	up	2.20394	4.13965e-239	up	3.17606	0	up	1.32322	5.52631e-122	up	-1.85284	0	down
AT1G02930.2	glutathione S-transferase 6	627	1347	248.996	1981	340.303	3660	826.238	1345	303.666	0.450697	4.99808e-18		1.73043	0	up	0.286365	1.06067e-06		1.27974	8.21554e-233	up	-0.164332	0.00284562		-1.44407	1.24746e-241	down
AT1G02940.1	glutathione S-transferase (class phi) 5	771	8	1.47882	5	0.858917	1	0.225748	3	0.677323	-0.783854	0.429064		-2.71166	0.0418085		-1.12653	0.311799		-1.92781	0.197601		-0.342675	0.807633		1.58513	0.404682
AT1G02950.2	glutathione S-transferase F4	738	51	9.42746	25	4.29458	3	0.677244	11	2.48352	-1.13435	0.00221225		-3.79912	2.27157e-10	down	-1.92449	1.57631e-05	down	-2.66477	0.000222105	down	-0.790134	0.175654		1.87464	0.0503814
AT1G02960.2	unknown protein; BEST Arabidopsis thaliana protein match is: unknown protein (TAIR:AT1G02965.1); Has 100 Blast hits to 99 proteins in 48 species: Archae - 0; Bacteria - 4; Metazoa - 26; Fungi - 13; Plants - 29; Viruses - 0; Other Eukaryotes - 28 (source: NCBI BLink).	1416	61	11.276	6	1.0307	23	5.1922	11	2.48352	-3.45156	1.10018e-12	down	-1.11883	0.0016689		-2.1828	2.2417e-07	down	2.33272	0.000164738	up	1.26876	0.122976		-1.06396	0.0663379
AT1G02965.1	unknown protein; BEST Arabidopsis thaliana protein match is: unknown protein (TAIR:AT1G02960.3); Has 8 Blast hits to 8 proteins in 2 species: Archae - 0; Bacteria - 0; Metazoa - 0; Fungi - 0; Plants - 8; Viruses - 0; Other Eukaryotes - 0 (source: NCBI BLink).	489	2	0.369704	0	0	0	0	0	0	NA	NA		NA	NA		NA	NA		NA	NA		NA	NA		NA	NA
AT1G02970.1	WEE1 kinase homolog	1503	4	0.739409	5	0.858917	7	1.58024	3	0.677323	0.216146	0.878227		1.0957	0.286057		-0.126529	0.931394		0.87955	0.346899		-0.342675	0.807633		-1.22223	0.280116
AT1G02980.1	cullin 2	2229	0	0	0	0	0	0	0	0	NA	NA		NA	NA		NA	NA		NA	NA		NA	NA		NA	NA
AT1G02990.3	FUNCTIONS IN: molecular_function unknown; INVOLVED IN: biological_process unknown; LOCATED IN: cellular_component unknown; BEST Arabidopsis thaliana protein match is: CW-type Zinc Finger (TAIR:AT3G62900.1).	3837	30	5.54557	1	0.171783	34	7.67543	2	0.451548	-5.01267	4.52256e-08	down	0.468913	0.259738		-3.61838	3.09757e-06	down	5.48159	2.2806e-10	up	1.39429	0.520001		-4.0873	4.13436e-08	down
AT1G03000.1	peroxin 6	2826	113	20.8883	75	12.8838	181	40.8604	130	29.3506	-0.697142	0.00255525		0.968008	4.67919e-08		0.490697	0.0171523		1.66515	4.17135e-18	up	1.18784	3.51307e-08	up	-0.477311	0.00836856
AT1G03010.1	Phototropic-responsive NPH3 family protein	1905	20	3.69704	4	0.687133	2	0.451496	4	0.903097	-2.42771	0.000989359	down	-3.03359	0.000422348	down	-2.03342	0.00669424		-0.605877	0.670048		0.39429	0.780218		1.00017	0.511113
AT1G03020.1	Thioredoxin superfamily protein	309	15	2.77278	20	3.43567	3	0.677244	7	1.58042	0.309256	0.619335		-2.03359	0.0175224		-0.811027	0.289614		-2.34284	0.00230329		-1.12028	0.0981549		1.22256	0.280333
AT1G03022.1	unknown protein; Has 30201 Blast hits to 17322 proteins in 780 species: Archae - 12; Bacteria - 1396; Metazoa - 17338; Fungi - 3422; Plants - 5037; Viruses - 0; Other Eukaryotes - 2996 (source: NCBI BLink).	126	0	0	0	0	0	0	0	0	NA	NA		NA	NA		NA	NA		NA	NA		NA	NA		NA	NA
AT1G03030.1	P-loop containing nucleoside triphosphate hydrolases superfamily protein	906	92	17.0064	98	16.8348	121	27.3155	99	22.3516	-0.014634	0.966657		0.683642	0.0012441		0.394303	0.100502		0.698276	0.000622609		0.408937	0.0798739		-0.289339	0.205225
AT1G03040.1	basic helix-loop-helix (bHLH) DNA-binding superfamily protein	909	247	45.6585	205	35.2156	198	44.6981	175	39.5105	-0.374669	0.0123323		-0.0306694	0.86671		-0.208648	0.211804		0.344	0.0244589		0.166021	0.355013		-0.177978	0.322259
AT1G03050.1	ENTH/ANTH/VHS superfamily protein	1800	0	0	0	0	27	6.0952	0	0	NA	NA		6.04323	4.58651e-08	up	NA	NA		6.14901	1.82461e-08	up	NA	NA		-5.75472	2.77329e-07	down
AT1G03055.1	unknown protein; BEST Arabidopsis thaliana protein match is: unknown protein (TAIR:AT1G64680.1); Has 143 Blast hits to 143 proteins in 26 species: Archae - 0; Bacteria - 6; Metazoa - 0; Fungi - 0; Plants - 122; Viruses - 0; Other Eukaryotes - 15 (source: NCBI BLink).	795	7	1.29397	9	1.54605	80	18.0598	11	2.48352	0.256788	0.788293		3.80291	6.86865e-19	up	0.940585	0.251516		3.54613	7.38483e-19	up	0.683797	0.383292		-2.86233	1.5715e-13	down
AT1G03060.1	Beige/BEACH domain ;WD domain, G-beta repeat protein	10806	72	13.3094	31	5.32528	201	45.3753	45	10.1598	-1.32151	2.95111e-05	down	1.76947	1.10869e-20	up	-0.389563	0.223582		3.09098	1.17337e-40	up	0.931947	0.0114077		-2.15903	7.5669e-24	down
AT1G03070.2	Bax inhibitor-1 family protein	744	12	2.21823	8	1.37427	2	0.451496	3	0.677323	-0.690744	0.379417		-2.29662	0.0221219		-1.71149	0.0713293		-1.60588	0.147837		-1.02075	0.360146		0.58513	0.73698
AT1G03080.1	kinase interacting (KIP1-like) family protein	5202	75	13.8639	26	4.46637	233	52.5993	40	9.03097	-1.63416	4.5765e-07	down	1.92371	1.50026e-26	up	-0.618382	0.0470975		3.55787	9.15705e-53	up	1.01578	0.0103604		-2.54209	3.41576e-33	down
AT1G03090.2	methylcrotonyl-CoA carboxylase alpha chain, mitochondrial / 3-methylcrotonyl-CoA carboxylase 1 (MCCA)	2205	171	31.6097	50	8.58917	165	37.2484	124	27.996	-1.87978	9.24395e-18	down	0.236811	0.185324		-0.175148	0.399284		2.11659	1.7203e-22	up	1.70463	8.61628e-13	up	-0.411958	0.0305784
AT1G03100.1	Pentatricopeptide repeat (PPR) superfamily protein	2382	5	0.924261	2	0.343567	9	2.03173	4	0.903097	-1.42771	0.295138		1.13634	0.205571		-0.0334195	0.978893		2.56405	0.0146064		1.39429	0.341255		-1.16976	0.232864
AT1G03103.1	Bifunctional inhibitor/lipid-transfer protein/seed storage 2S albumin superfamily protein	516	0	0	0	0	0	0	0	0	NA	NA		NA	NA		NA	NA		NA	NA		NA	NA		NA	NA
AT1G03106.1	unknown protein; Has 35333 Blast hits to 34131 proteins in 2444 species: Archae - 798; Bacteria - 22429; Metazoa - 974; Fungi - 991; Plants - 531; Viruses - 0; Other Eukaryotes - 9610 (source: NCBI BLink).	198	0	0	0	0	62	13.9964	3	0.677323	NA	NA		7.24254	2.81524e-16	up	NA	NA		7.34832	6.20203e-17	up	NA	NA		-4.36907	2.04839e-14	down
AT1G03110.1	Transducin/WD40 repeat-like superfamily protein	1284	25	4.6213	25	4.29458	26	5.86945	21	4.74126	-0.105782	0.854686		0.344925	0.476622		0.0369698	0.948284		0.450707	0.316691		0.142752	0.808325		-0.307955	0.568043
AT1G03120.1	responsive to abscisic acid 28	549	4	0.739409	1	0.171783	1	0.225748	5	1.12887	-2.10578	0.211676		-1.71166	0.306069		0.610437	0.621464		0.394123	0.872974		2.71622	0.0798666		2.3221	0.139831
AT1G03130.1	photosystem I subunit D-2	615	9969	1842.79	10231	1757.52	3019	681.533	6302	1422.83	-0.0683554	0.00188599		-1.43504	0	down	-0.37313	1.81909e-58		-1.36668	0	down	-0.304775	8.32274e-40		1.06191	5.80991e-257	up
AT1G03140.1	splicing factor Prp18 family protein	1263	330	61.0012	162	27.8289	455	102.715	289	65.2487	-1.13225	3.39697e-16	down	0.751742	1.78742e-12		0.0971121	0.508159		1.884	1.22966e-51	up	1.22937	7.00093e-18	up	-0.65463	5.08657e-09
AT1G03150.1	Acyl-CoA N-acyltransferases (NAT) superfamily protein	525	71	13.1245	100	17.1783	126	28.4442	118	26.6414	0.388327	0.126945		1.11587	3.27294e-07	up	1.0214	6.28695e-06	up	0.727547	0.000285852		0.633077	0.00303785		-0.0944695	0.696194
AT1G03160.1	FZO-like	2739	172	31.7946	127	21.8165	76	17.1568	98	22.1259	-0.543362	0.00290953		-0.889996	8.63147e-06		-0.523046	0.0079514		-0.346634	0.12038		0.0203156	0.93676		0.36695	0.147362
AT1G03170.1	Protein of unknown function (DUF3049)	723	14	2.58793	8	1.37427	3	0.677244	5	1.12887	-0.913137	0.212478		-1.93405	0.0270363		-1.19692	0.144559		-1.02091	0.319588		-0.283781	0.798599		0.737133	0.579401
AT1G03180.1	unknown protein; Has 36 Blast hits to 36 proteins in 15 species: Archae - 0; Bacteria - 0; Metazoa - 3; Fungi - 0; Plants - 33; Viruses - 0; Other Eukaryotes - 0 (source: NCBI BLink).	798	7	1.29397	7	1.20248	3	0.677244	8	1.80619	-0.105782	0.933825		-0.934051	0.407482		0.481154	0.616642		-0.828269	0.444443		0.586936	0.531428		1.4152	0.188113
AT1G03190.2	RAD3-like DNA-binding helicase protein	2277	47	8.68805	21	3.60745	52	11.7389	21	4.74126	-1.26805	0.00128743		0.434192	0.187744		-0.873763	0.0322831		1.70225	3.39922e-06	up	0.39429	0.478572		-1.30795	0.000631357	down
AT1G03200.1	unknown protein; BEST Arabidopsis thaliana protein match is: unknown protein (TAIR:AT1G03240.1); Has 2 Blast hits to 2 proteins in 1 species: Archae - 0; Bacteria - 0; Metazoa - 0; Fungi - 0; Plants - 2; Viruses - 0; Other Eukaryotes - 0 (source: NCBI BLink).	126	9	1.66367	5	0.858917	5	1.12874	12	2.70929	-0.953779	0.30961		-0.559656	0.558481		0.703546	0.361667		0.394123	0.716322		1.65732	0.0438042		1.2632	0.134943
AT1G03210.1	Phenazine biosynthesis PhzC/PhzF protein	861	85	15.7124	83	14.258	214	48.3101	152	34.3177	-0.140133	0.62028		1.62042	1.6467e-19	up	1.12705	1.85454e-08	up	1.76055	8.16474e-23	up	1.26718	2.70968e-10	up	-0.493372	0.00282789
AT1G03220.1	Eukaryotic aspartyl protease family protein	1302	969	179.122	2693	462.613	2704	610.423	2077	468.933	1.36886	4.10624e-158	up	1.76887	4.86142e-266	up	1.38844	9.55735e-144	up	0.400004	8.36407e-24		0.0195774	0.725723		-0.380427	1.11689e-18
AT1G03230.1	Eukaryotic aspartyl protease family protein	1305	250	46.213	3198	549.363	303	68.4016	401	90.5355	3.57139	0	up	0.565731	1.16104e-05		0.970183	2.02586e-16		-3.00566	0	down	-2.60121	0	down	0.404452	0.000595084
AT1G03240.1	unknown protein; BEST Arabidopsis thaliana protein match is: unknown protein (TAIR:AT1G03200.1); Has 2 Blast hits to 2 proteins in 1 species: Archae - 0; Bacteria - 0; Metazoa - 0; Fungi - 0; Plants - 2; Viruses - 0; Other Eukaryotes - 0 (source: NCBI BLink).	129	0	0	0	0	3	0.677244	0	0	NA	NA		NA	NA		NA	NA		NA	NA		NA	NA		NA	NA
AT1G03250.2	unknown protein; FUNCTIONS IN: molecular_function unknown; INVOLVED IN: biological_process unknown; LOCATED IN: cellular_component unknown; EXPRESSED IN: 24 plant structures; EXPRESSED DURING: 15 growth stages.	756	127	23.4762	57	9.79165	68	15.3509	36	8.12787	-1.26158	5.86528e-08	down	-0.612881	0.00721111		-1.53025	3.51941e-09	down	0.648696	0.0180087		-0.268675	0.478252		-0.91737	0.00371737
AT1G03260.1	SNARE associated Golgi protein family	825	48	8.8729	39	6.69955	45	10.1587	61	13.7722	-0.405342	0.268695		0.195232	0.593454		0.634283	0.0424588		0.600574	0.0766648		1.03963	0.00102134		0.439052	0.180788
AT1G03270.1	CBS domain-containing protein with a domain of unknown function (DUF21)	1500	23	4.2516	14	2.40497	6	1.35449	12	2.70929	-0.821989	0.13717		-1.65026	0.0103549		-0.650091	0.278735		-0.828269	0.266025		0.171898	0.825966		1.00017	0.224586
AT1G03280.1	Transcription factor TFIIE, alpha subunit	1440	171	31.6097	74	12.712	263	59.3717	143	32.2857	-1.31418	5.74841e-11	down	0.909408	3.31157e-10		0.0305274	0.896521		2.22359	2.76684e-37	up	1.34471	1.38602e-10	up	-0.87888	9.87957e-09
AT1G03290.2	unknown protein; FUNCTIONS IN: molecular_function unknown; INVOLVED IN: biological_process unknown; LOCATED IN: cellular_component unknown; EXPRESSED IN: 22 plant structures; EXPRESSED DURING: 13 growth stages; BEST Arabidopsis thaliana protein match is: unknown protein (TAIR:AT4G02880.2).	1716	239	44.1797	125	21.4729	478	107.908	153	34.5435	-1.04086	1.32021e-10	down	1.28834	2.70718e-30	up	-0.35497	0.031844		2.32921	1.19751e-70	up	0.685894	0.000233267		-1.64331	1.0523e-38	down
AT1G03300.1	DOMAIN OF UNKNOWN FUNCTION 724 1	2013	17	3.14249	9	1.54605	15	3.38622	6	1.35465	-1.02332	0.123176		0.107769	0.875361		-1.21399	0.0998929		1.13109	0.0792779		-0.190672	0.85547		-1.32176	0.0788879
AT1G03310.2	debranching enzyme 1	2649	99	18.3004	34	5.84063	16	3.61197	13	2.93506	-1.64768	4.40133e-09	down	-2.34102	1.98677e-12	down	-2.64041	6.27936e-14	down	-0.69334	0.13		-0.992733	0.0469895		-0.299393	0.665803
AT1G03320.1	unknown protein; Has 1038 Blast hits to 683 proteins in 112 species: Archae - 4; Bacteria - 14; Metazoa - 318; Fungi - 117; Plants - 86; Viruses - 8; Other Eukaryotes - 491 (source: NCBI BLink).	663	1	0.184852	1	0.171783	0	0	0	0	-0.105782	0.972357		NA	NA		NA	NA		NA	NA		NA	NA		NA	NA
AT1G03330.1	Small nuclear ribonucleoprotein family protein	282	107	19.7792	140	24.0497	224	50.5676	168	37.9301	0.282034	0.188229		1.35423	7.457e-16	up	0.939359	4.13751e-07		1.07219	7.39097e-12	up	0.657325	0.000203269		-0.41487	0.010107
AT1G03340.1	unknown protein; BEST Arabidopsis thaliana protein match is: unknown protein (TAIR:AT4G02920.1); Has 44 Blast hits to 41 proteins in 13 species: Archae - 0; Bacteria - 1; Metazoa - 0; Fungi - 0; Plants - 43; Viruses - 0; Other Eukaryotes - 0 (source: NCBI BLink).	1158	4	0.739409	3	0.51535	20	4.51496	6	1.35465	-0.520819	0.714943		2.61027	0.000304161	up	0.873471	0.447092		3.13109	3.78234e-05	up	1.39429	0.232419		-1.7368	0.0105465
AT1G03350.1	BSD domain-containing protein	1413	172	31.7946	74	12.712	261	58.9202	89	20.0939	-1.32259	4.00453e-11	down	0.889982	8.18631e-10		-0.662023	0.000844876		2.21258	8.61139e-37	up	0.660571	0.00802382		-1.55201	6.49703e-20	down
AT1G03360.1	ribosomal RNA processing 4	969	32	5.91527	10	1.71783	41	9.25567	10	2.25774	-1.78385	0.000600496	down	0.645893	0.086643		-1.38956	0.00895867		2.42975	1.8981e-07	up	0.39429	0.632451		-2.03546	2.43659e-05	down
AT1G03365.1	RING/U-box superfamily protein	2472	49	9.05776	15	2.57675	64	14.4479	19	4.28971	-1.8136	1.34802e-05	down	0.673631	0.0233447		-1.07827	0.00799383		2.48723	3.127e-11	up	0.735327	0.205849		-1.75191	1.56822e-06	down
AT1G03370.1	C2 calcium/lipid-binding and GRAM domain containing protein	3063	174	32.1643	93	15.9759	471	106.327	148	33.4146	-1.00957	1.15612e-07	down	1.72498	1.80657e-45	up	0.0550185	0.80582		2.73455	3.453e-83	up	1.06459	7.48224e-08	up	-1.66996	5.14584e-39	down
AT1G03380.1	homolog of yeast autophagy 18 (ATG18) G	2880	161	29.7612	35	6.01242	296	66.8214	69	15.5784	-2.30742	1.61041e-21	down	1.16688	1.50866e-16	up	-0.933884	9.59495e-06		3.47429	1.57079e-65	up	1.37353	8.90187e-06	up	-2.10076	1.50397e-33	down
AT1G03390.1	HXXXD-type acyl-transferase family protein	1386	1	0.184852	0	0	0	0	0	0	NA	NA		NA	NA		NA	NA		NA	NA		NA	NA		NA	NA
AT1G03400.1	2-oxoglutarate (2OG) and Fe(II)-dependent oxygenase superfamily protein	1056	358	66.1771	497	85.3763	671	151.477	562	126.885	0.367504	0.000597435		1.19469	1.59466e-37	up	0.939119	1.70666e-21		0.82719	7.05837e-22		0.571615	6.7192e-10		-0.255575	0.00446948
AT1G03410.1	2-oxoglutarate (2OG) and Fe(II)-dependent oxygenase superfamily protein	1197	22	4.06675	507	87.0942	47	10.6102	32	7.22477	4.42063	5.92315e-108	up	1.3835	0.000282919	up	0.829077	0.0655396		-3.03713	8.85702e-76	down	-3.59155	8.59495e-87	down	-0.554421	0.141818
AT1G03430.1	histidine-containing phosphotransfer factor 5	474	67	12.3851	75	12.8838	153	34.5394	99	22.3516	0.0569477	0.871649		1.47964	1.29757e-12	up	0.851776	0.000474135		1.42269	1.49615e-12	up	0.794828	0.000827793		-0.627864	0.00163216
AT1G03440.1	Leucine-rich repeat (LRR) family protein	1194	94	17.3761	123	21.1294	47	10.6102	67	15.1269	0.282144	0.220185		-0.711659	0.00842249		-0.199991	0.48595		-0.993803	4.19328e-05		-0.482135	0.0447863		0.511668	0.0995742
AT1G03445.1	Serine/threonine protein phosphatase family protein	2382	0	0	0	0	1	0.225748	0	0	NA	NA		NA	NA		NA	NA		NA	NA		NA	NA		NA	NA
AT1G03457.2	RNA-binding (RRM/RBD/RNP motifs) family protein	1317	20	3.69704	23	3.95102	27	6.0952	13	2.93506	0.095852	0.882336		0.721301	0.128899		-0.33298	0.610595		0.625449	0.160392		-0.428832	0.48522		-1.05428	0.0465095
AT1G03470.2	Kinase interacting (KIP1-like) family protein	810	13	2.40308	3	0.51535	8	1.80598	4	0.903097	-2.22126	0.0135433		-0.412099	0.59822		-1.41193	0.106112		1.80916	0.0677665		0.809328	0.551845		-0.999833	0.333748
AT1G03475.1	Coproporphyrinogen III oxidase	1161	825	152.503	1184	203.391	877	197.981	1089	245.868	0.415421	9.40988e-10		0.376524	2.33338e-07		0.689047	2.54144e-24		-0.0388973	0.596609		0.273625	2.20163e-05		0.312523	6.17448e-06
AT1G03490.1	NAC domain containing protein 6	846	0	0	0	0	0	0	0	0	NA	NA		NA	NA		NA	NA		NA	NA		NA	NA		NA	NA
AT1G03495.1	HXXXD-type acyl-transferase family protein	1398	128	23.6611	141	24.2215	112	25.2838	90	20.3197	0.0337695	0.899856		0.0956961	0.68071		-0.219638	0.359974		0.0619266	0.777627		-0.253408	0.267312		-0.315334	0.18375
AT1G03510.1	Tetratricopeptide repeat (TPR)-like superfamily protein	1290	3	0.554557	3	0.51535	2	0.451496	4	0.903097	-0.105782	0.959264		-0.296621	0.864934		0.703546	0.617344		-0.190839	0.900429		0.809328	0.551845		1.00017	0.511113
AT1G03520.1	Core-2/I-branching beta-1,6-N-acetylglucosaminyltransferase family protein	1344	41	7.57894	22	3.77923	22	4.96646	26	5.87013	-1.0039	0.0144514		-0.609779	0.145889		-0.368604	0.40131		0.394123	0.42323		0.635299	0.192715		0.241176	0.651608
AT1G03530.1	nuclear assembly factor 1	2406	36	6.65468	15	2.57675	48	10.8359	24	5.41858	-1.36882	0.00294419		0.703379	0.0428978		-0.296454	0.535248		2.07219	3.19979e-07	up	1.07236	0.0410976		-0.999833	0.00945427
AT1G03540.1	Pentatricopeptide repeat (PPR-like) superfamily protein	1830	0	0	1	0.171783	1	0.225748	0	0	NA	NA		NA	NA		NA	NA		0.394123	0.872974		NA	NA		NA	NA
AT1G03550.1	Secretory carrier membrane protein (SCAMP) family protein	852	27	4.99101	8	1.37427	12	2.70898	31	6.999	-1.86067	0.0012331		-0.881584	0.100037		0.487817	0.284125		0.979086	0.168826		2.34849	1.77545e-05	up	1.3694	0.00721914
AT1G03560.1	Pentatricopeptide repeat (PPR-like) superfamily protein	1983	41	7.57894	7	1.20248	22	4.96646	8	1.80619	-2.65598	3.80914e-07	down	-0.609779	0.145889		-2.06904	5.28263e-05	down	2.0462	0.000716635	up	0.586936	0.531428		-1.45926	0.0188155
AT1G03590.1	Protein phosphatase 2C family protein	1389	142	26.249	58	9.96343	218	49.2131	116	26.1898	-1.39755	4.30081e-10	down	0.906778	1.30606e-08		-0.00325751	0.988582		2.30433	1.95658e-32	up	1.39429	3.23782e-09	up	-0.910036	8.45379e-08
AT1G03600.1	photosystem II family protein	525	1968	363.789	3116	535.277	959	216.492	2200	496.703	0.557183	1.21528e-40		-0.748786	3.19735e-41		0.449282	9.0399e-23		-1.30597	6.88153e-156	down	-0.107901	0.0143941		1.19807	4.08696e-109	up
AT1G03610.1	Protein of unknown function (DUF789)	927	302	55.8254	329	56.5167	447	100.909	724	163.461	0.0177572	0.923341		0.854067	5.03797e-15		1.54995	2.06354e-59	up	0.83631	3.07632e-15		1.53219	1.07049e-60	up	0.695882	3.40395e-15
AT1G03620.1	ELMO/CED-12 family protein	798	7	1.29397	7	1.20248	33	7.44968	22	4.96703	-0.105782	0.933825		2.52538	4.02561e-06	up	1.94059	0.00208377		2.63116	1.07907e-06	up	2.04637	0.00111473		-0.584795	0.203719
AT1G03630.1	protochlorophyllide oxidoreductase C	1206	472	87.2502	338	58.0628	145	32.7335	106	23.9321	-0.587545	4.38435e-08		-1.41439	2.49754e-28	down	-1.86621	1.87364e-41	down	-0.826847	4.0463e-09		-1.27867	5.63292e-17	down	-0.451821	0.0268996
AT1G03650.1	Acyl-CoA N-acyltransferases (NAT) superfamily protein	477	20	3.69704	10	1.71783	36	8.12693	35	7.9021	-1.10578	0.0709619		1.13634	0.00744223		1.09586	0.0125546		2.24212	3.55814e-06	up	2.20165	1.12958e-05	up	-0.0404746	0.944442
AT1G03660.1	Ankyrin-repeat containing protein	324	3	0.554557	16	2.74853	47	10.6102	24	5.41858	2.30926	0.00646765		4.25797	2.78388e-12	up	3.28851	9.77592e-06	up	1.94871	1.22962e-06	up	0.979253	0.0598991		-0.969459	0.0125405
AT1G03670.1	ankyrin repeat family protein	1851	0	0	0	0	1	0.225748	0	0	NA	NA		NA	NA		NA	NA		NA	NA		NA	NA		NA	NA
AT1G03680.1	thioredoxin M-type 1	540	1469	271.548	2144	368.303	655	147.865	1697	383.139	0.439689	1.30368e-18		-0.876926	2.18068e-40		0.496661	3.50782e-21		-1.31662	6.7553e-109	down	0.0569721	0.30714		1.37359	3.91055e-104	up
AT1G03687.1	DTW domain-containing protein	1146	50	9.24261	31	5.32528	27	6.0952	22	4.96703	-0.795442	0.0277429		-0.600627	0.110225		-0.895916	0.0234456		0.194814	0.660821		-0.100474	0.856181		-0.295288	0.577389
AT1G03700.1	Uncharacterised protein family (UPF0497)	495	1	0.184852	1	0.171783	0	0	0	0	-0.105782	0.972357		NA	NA		NA	NA		NA	NA		NA	NA		NA	NA
AT1G03710.2	Cystatin/monellin superfamily protein	609	0	0	2	0.343567	1	0.225748	1	0.225774	NA	NA		NA	NA		NA	NA		-0.605877	0.770008		-0.60571	0.798935		0.000167412	1
AT1G03720.1	Cysteine proteinases superfamily protein	825	0	0	0	0	1	0.225748	0	0	NA	NA		NA	NA		NA	NA		NA	NA		NA	NA		NA	NA
AT1G03730.1	unknown protein; BEST Arabidopsis thaliana protein match is: unknown protein (TAIR:AT4G03600.1); Has 50 Blast hits to 50 proteins in 10 species: Archae - 0; Bacteria - 0; Metazoa - 0; Fungi - 0; Plants - 50; Viruses - 0; Other Eukaryotes - 0 (source: NCBI BLink).	504	65	12.0154	121	20.7858	92	20.7688	106	23.9321	0.790714	0.000716313		0.789535	0.0014262		0.994061	3.10457e-05		-0.00117824	0.995827		0.203348	0.381773		0.204526	0.413106
AT1G03740.1	Protein kinase superfamily protein	2223	216	39.9281	58	9.96343	202	45.6011	59	13.3207	-2.00269	4.6125e-24	down	0.191665	0.235875		-1.58374	1.20138e-15	down	2.19435	1.82689e-28	up	0.418953	0.177423		-1.7754	9.97684e-19	down
AT1G03750.1	switch 2	2589	9	1.66367	3	0.51535	45	10.1587	9	2.03197	-1.69074	0.0967354		2.61027	3.22763e-08	up	0.288509	0.756406		4.30101	1.88062e-12	up	1.97925	0.0490286		-2.32176	1.3219e-06	down
AT1G03760.1	Prefoldin chaperone subunit family protein	1176	40	7.39409	7	1.20248	70	15.8024	13	2.93506	-2.62036	6.52337e-07	down	1.0957	0.000223281	up	-1.33298	0.00436972		3.71605	3.38831e-17	up	1.28738	0.0865318		-2.42868	3.50355e-10	down
AT1G03770.2	RING 1B	1407	22	4.06675	8	1.37427	52	11.7389	2	0.451548	-1.56521	0.0110503		1.52935	3.42595e-05	up	-3.17092	0.000191287	down	3.09456	2.01134e-11	up	-1.60571	0.176299		-4.70027	1.28806e-12	down
AT1G03780.3	targeting protein for XKLP2	2373	16	2.95763	6	1.0307	16	3.61197	6	1.35465	-1.52082	0.0366122		0.288341	0.646028		-1.12653	0.136444		1.80916	0.00858034		0.39429	0.722022		-1.41487	0.054002
AT1G03790.1	Zinc finger C-x8-C-x5-C-x3-H type family protein	1182	0	0	0	0	20	4.51496	6	1.35465	NA	NA		5.61027	2.943e-06	up	3.87347	0.0253298		5.71605	1.35778e-06	up	3.97925	0.0208806		-1.7368	0.0105465
AT1G03800.1	ERF domain protein 10	738	7	1.29397	10	1.71783	9	2.03173	10	2.25774	0.408791	0.652691		0.650911	0.450106		0.803082	0.348697		0.24212	0.762782		0.39429	0.632451		0.152171	0.871038
AT1G03810.1	Nucleic acid-binding, OB-fold-like protein	432	0	0	0	0	0	0	0	0	NA	NA		NA	NA		NA	NA		NA	NA		NA	NA		NA	NA
AT1G03820.1	unknown protein; FUNCTIONS IN: molecular_function unknown; INVOLVED IN: biological_process unknown; LOCATED IN: endomembrane system; EXPRESSED IN: 21 plant structures; EXPRESSED DURING: 13 growth stages; Has 1345 Blast hits to 1122 proteins in 102 species: Archae - 2; Bacteria - 28; Metazoa - 28; Fungi - 30; Plants - 109; Viruses - 0; Other Eukaryotes - 1148 (source: NCBI BLink).	669	40	7.39409	38	6.52777	12	2.70898	18	4.06394	-0.179782	0.671201		-1.44862	0.0018632		-0.863494	0.0524235		-1.26884	0.0064202		-0.683712	0.137922		0.58513	0.365141
AT1G03830.2	guanylate-binding family protein	3042	8	1.47882	5	0.858917	3	0.677244	4	0.903097	-0.783854	0.429064		-1.1267	0.291551		-0.711491	0.509432		-0.342843	0.782643		0.0723624	0.955618		0.415205	0.77931
AT1G03840.1	C2H2 and C2HC zinc fingers superfamily protein	1521	5	0.924261	6	1.0307	1	0.225748	2	0.451548	0.157253	0.90722		-2.03359	0.189415		-1.03342	0.471857		-2.19084	0.121087		-1.19067	0.369244		1.00017	0.658185
AT1G03850.1	Glutaredoxin family protein	480	19	3.51219	133	22.8472	338	76.3028	181	40.8651	2.70157	7.83022e-20	up	4.44129	1.45637e-83	up	3.54043	3.69486e-39	up	1.73972	9.00046e-35	up	0.838854	1.26819e-06		-0.900866	2.35521e-11
AT1G03860.3	prohibitin 2	861	241	44.5494	149	25.5957	139	31.379	87	19.6424	-0.799503	3.13749e-07		-0.505607	0.00168915		-1.18144	1.9181e-11	down	0.293896	0.110464		-0.381935	0.0787643		-0.67583	0.00132999
AT1G03870.1	FASCICLIN-like arabinoogalactan 9	744	1369	253.063	2209	379.469	357	80.592	1873	422.875	0.584489	1.38899e-31		-1.65079	1.5485e-100	down	0.740737	1.16684e-46		-2.23527	3.70545e-234	down	0.156248	0.00146407		2.39152	3.72889e-244	up
AT1G03880.1	cruciferin 2	1368	0	0	0	0	1	0.225748	0	0	NA	NA		NA	NA		NA	NA		NA	NA		NA	NA		NA	NA
AT1G03890.1	RmlC-like cupins superfamily protein	1356	0	0	0	0	1	0.225748	0	0	NA	NA		NA	NA		NA	NA		NA	NA		NA	NA		NA	NA
AT1G03900.1	non-intrinsic ABC protein 4	819	739	136.606	892	153.231	948	214.009	1143	258.06	0.165688	0.0381367		0.647654	2.35749e-19		0.917688	3.38775e-41		0.481966	2.19797e-12		0.752	1.30427e-30		0.270034	6.27361e-05
AT1G03905.1	P-loop containing nucleoside triphosphate hydrolases superfamily protein	873	11	2.03337	7	1.20248	35	7.90118	13	2.93506	-0.757859	0.361084		1.95819	5.42327e-05	up	0.529517	0.47262		2.71605	3.11053e-07	up	1.28738	0.0865318		-1.42868	0.00295608
AT1G03910.2	EXPRESSED IN: 24 plant structures; EXPRESSED DURING: 13 growth stages; CONTAINS InterPro DOMAIN/s: Cactin protein, cactus-binding domain, C-terminal (InterPro:IPR019134), Cactin, central region (InterPro:IPR018816); BEST Arabidopsis thaliana protein match is: unknown protein (TAIR:AT2G36815.2).	2151	124	22.9217	26	4.46637	110	24.8323	45	10.1598	-2.35954	3.27726e-17	down	0.115505	0.616148		-1.17383	2.58402e-06	down	2.47504	2.41342e-18	up	1.1857	0.0017709		-1.28934	4.85146e-07	down
AT1G03920.1	Protein kinase family protein	1710	6	1.10911	1	0.171783	5	1.12874	1	0.225774	-2.69074	0.0671463		0.0253068	0.98147		-2.29645	0.128152		2.71605	0.0637944		0.39429	0.888362		-2.32176	0.139553
AT1G03930.1	dual specificity kinase 1	1416	85	15.7124	37	6.35598	103	23.252	65	14.6753	-1.30572	6.32492e-06	down	0.565451	0.013326		-0.0985145	0.761743		1.87117	1.62494e-12	up	1.2072	0.000109525	up	-0.663965	0.00728974
AT1G03940.1	HXXXD-type acyl-transferase family protein	1410	120	22.1823	135	23.1908	36	8.12693	42	9.48252	0.0641432	0.78851		-1.44862	2.92837e-08	down	-1.22606	1.64608e-06	down	-1.51277	1.51502e-09	down	-1.29021	1.85542e-07	down	0.22256	0.597675
AT1G03950.1	vacuolar protein sorting-associated protein 2.3	633	52	9.61231	21	3.60745	215	48.5358	42	9.48252	-1.4139	0.000203842	down	2.33609	3.97042e-31	up	-0.0196137	0.960701		3.75	1.18542e-50	up	1.39429	0.000558945	up	-2.35571	3.40137e-28	down
AT1G03960.1	Calcium-binding EF hand family protein	1590	20	3.69704	13	2.23318	31	6.99819	9	2.03197	-0.72727	0.22116		0.920609	0.0402962		-0.863494	0.186996		1.64788	0.000523204	up	-0.136224	0.878857		-1.7841	0.000936749	down
AT1G03970.1	G-box binding factor 4	813	158	29.2066	91	15.6323	236	53.2765	127	28.6733	-0.901768	5.05573e-06		0.867204	1.22263e-08		-0.0265875	0.917558		1.76897	3.40341e-25	up	0.87518	3.03704e-05		-0.893791	3.87458e-08
AT1G03980.1	phytochelatin synthase 2	1359	1	0.184852	0	0	1	0.225748	1	0.225774	NA	NA		0.288341	0.913485		0.288509	0.920904		NA	NA		NA	NA		0.000167412	1
AT1G03982.1	PAK-box/P21-Rho-binding family protein	534	0	0	0	0	0	0	1	0.225774	NA	NA		NA	NA		NA	NA		NA	NA		NA	NA		NA	NA
AT1G03990.1	Long-chain fatty alcohol dehydrogenase family protein	2277	8	1.47882	4	0.687133	18	4.06346	16	3.61239	-1.10578	0.276153		1.45827	0.0230408		1.28851	0.0612871		2.56405	0.000448378	up	2.39429	0.00230999		-0.169758	0.801383
AT1G04000.1	unknown protein; BEST Arabidopsis thaliana protein match is: unknown protein (TAIR:AT5G44060.1); Has 62 Blast hits to 62 proteins in 10 species: Archae - 0; Bacteria - 0; Metazoa - 0; Fungi - 0; Plants - 62; Viruses - 0; Other Eukaryotes - 0 (source: NCBI BLink).	459	43	7.94864	58	9.96343	40	9.02992	40	9.03097	0.325934	0.347723		0.184005	0.635373		0.184172	0.652092		-0.14193	0.681267		-0.141762	0.716306		0.000167412	1
AT1G04010.1	phospholipid sterol acyl transferase 1	1902	40	7.39409	31	5.32528	61	13.7706	33	7.45055	-0.473514	0.241188		0.89715	0.00396528		0.0109746	0.97968		1.37066	1.87834e-05	up	0.484488	0.257749		-0.886176	0.00807535
AT1G04020.1	breast cancer associated RING 1	2145	9	1.66367	5	0.858917	12	2.70898	3	0.677323	-0.953779	0.30961		0.703379	0.341062		-1.29645	0.221262		1.65716	0.0338237		-0.342675	0.807633		-1.99983	0.0315537
AT1G04030.1	unknown protein; BEST Arabidopsis thaliana protein match is: unknown protein (TAIR:AT5G44040.1); Has 1835 Blast hits to 1511 proteins in 238 species: Archae - 7; Bacteria - 164; Metazoa - 377; Fungi - 135; Plants - 187; Viruses - 22; Other Eukaryotes - 943 (source: NCBI BLink).	1305	7	1.29397	2	0.343567	6	1.35449	4	0.903097	-1.91314	0.112107		0.0659488	0.946925		-0.518846	0.650551		1.97909	0.0943262		1.39429	0.341255		-0.584795	0.627094
AT1G04040.1	HAD superfamily, subfamily IIIB acid phosphatase	816	522	96.4928	126	21.6447	49	11.0617	53	11.966	-2.15641	1.30044e-62	down	-3.12485	1.43129e-82	down	-3.01148	1.55339e-79	down	-0.968447	4.9777e-05		-0.855069	0.000439657		0.113378	0.767836
AT1G04050.1	homolog of SU(var)3-9 1	2205	19	3.51219	3	0.51535	25	5.6437	5	1.12887	-2.76875	0.000538076	down	0.68427	0.166084		-1.63749	0.0249058		3.45302	1.3674e-06	up	1.13126	0.367595		-2.32176	0.000403492	down
AT1G04070.1	translocase of outer membrane 22-I	285	54	9.98202	68	11.6813	63	14.2221	69	15.5784	0.226793	0.482478		0.510734	0.0854342		0.642146	0.0278611		0.28394	0.311697		0.415352	0.145416		0.131412	0.688516
AT1G04080.3	Tetratricopeptide repeat (TPR)-like superfamily protein	2472	318	58.783	192	32.9824	246	55.534	120	27.0929	-0.833702	8.22009e-10		-0.0820273	0.582136		-1.11748	1.31503e-13	down	0.751675	1.27845e-07		-0.283781	0.137932		-1.03546	1.65743e-10	down
AT1G04090.1	Plant protein of unknown function (DUF946)	1719	0	0	1	0.171783	8	1.80598	0	0	NA	NA		4.28834	0.0057335		NA	NA		3.39412	0.00804102		NA	NA		-3.99983	0.0119049
AT1G04100.1	indoleacetic acid-induced protein 10	786	25	4.6213	18	3.0921	28	6.32094	37	8.35365	-0.579713	0.267912		0.45184	0.328106		0.854106	0.0403336		1.03155	0.0243147		1.43382	0.00097967	up	0.402266	0.354903
AT1G04110.1	Subtilase family protein	2328	20	3.69704	22	3.77923	9	2.03173	9	2.03197	0.0317217	0.965682		-0.863662	0.170685		-0.863494	0.186996		-0.895384	0.128706		-0.895216	0.15464		0.000167412	1
AT1G04120.1	multidrug resistance-associated protein 5	4545	212	39.1887	67	11.5095	232	52.3735	50	11.2887	-1.76761	4.08879e-20	down	0.418402	0.00445677		-1.79556	3.51283e-18	down	2.18601	2.28568e-32	up	-0.0279425	0.937368		-2.21396	3.17342e-28	down
AT1G04130.1	Tetratricopeptide repeat (TPR)-like superfamily protein	1083	69	12.7548	53	9.10452	66	14.8994	41	9.25674	-0.486386	0.103644		0.224211	0.44903		-0.462464	0.15615		0.710597	0.0113758		0.023922	0.952959		-0.686675	0.0296462
AT1G04140.2	Transducin family protein / WD-40 repeat family protein	2382	446	82.4441	306	52.5657	223	50.3418	178	40.1878	-0.649294	5.39689e-09		-0.711659	2.15633e-09		-1.03666	1.14585e-16	down	-0.0623649	0.673081		-0.387364	0.00841666		-0.324999	0.045583
AT1G04150.1	C2 calcium/lipid-binding plant phosphoribosyltransferase family protein	3039	0	0	1	0.171783	3	0.677244	1	0.225774	NA	NA		NA	NA		NA	NA		1.97909	0.246576		0.39429	0.888362		-1.5848	0.402684
AT1G04160.1	myosin XI B	4503	12	2.21823	7	1.20248	6	1.35449	5	1.12887	-0.883389	0.267208		-0.711659	0.389211		-0.974526	0.266217		0.171731	0.863405		-0.0911364	0.935591		-0.262867	0.825881
AT1G04170.1	eukaryotic translation initiation factor 2 gamma subunit	1398	329	60.8164	218	37.4488	412	93.0082	283	63.8941	-0.699541	9.8057e-08		0.612898	2.80108e-08		0.0712231	0.636075		1.31244	3.31808e-28	up	0.770764	1.32381e-08		-0.541675	3.52626e-06
AT1G04171.1	unknown protein; Has 30201 Blast hits to 17322 proteins in 780 species: Archae - 12; Bacteria - 1396; Metazoa - 17338; Fungi - 3422; Plants - 5037; Viruses - 0; Other Eukaryotes - 2996 (source: NCBI BLink).	165	0	0	0	0	0	0	0	0	NA	NA		NA	NA		NA	NA		NA	NA		NA	NA		NA	NA
AT1G04180.1	YUCCA 9	1266	75	13.8639	17	2.92032	2	0.451496	13	2.93506	-2.24714	3.00281e-10	down	-4.94048	1.23235e-16	down	-2.23987	4.29846e-09	down	-2.69334	0.00236835		0.00726733	0.991108		2.70061	0.00639436
AT1G04190.1	Tetratricopeptide repeat (TPR)-like superfamily protein	987	78	14.4185	27	4.63815	88	19.8658	39	8.80519	-1.6363	2.55949e-07	down	0.462371	0.0617111		-0.711491	0.019994		2.09867	1.93682e-12	up	0.924805	0.0200868		-1.17386	3.54742e-05	down
AT1G04200.1	FUNCTIONS IN: molecular_function unknown; INVOLVED IN: N-terminal protein myristoylation; LOCATED IN: cellular_component unknown; EXPRESSED IN: 22 plant structures; EXPRESSED DURING: 13 growth stages; CONTAINS InterPro DOMAIN/s: Dymeclin (InterPro:IPR019142); Has 395 Blast hits to 389 proteins in 117 species: Archae - 0; Bacteria - 0; Metazoa - 262; Fungi - 21; Plants - 68; Viruses - 0; Other Euk…	2199	74	13.6791	59	10.1352	251	56.6627	103	23.2547	-0.432592	0.132863		2.05043	6.45343e-31	up	0.765556	0.00122126		2.48302	1.86719e-40	up	1.19815	9.16052e-07	up	-1.28488	1.11976e-14	down
AT1G04210.1	Leucine-rich repeat protein kinase family protein	3339	96	17.7458	23	3.95102	221	49.8903	56	12.6434	-2.16718	2.55964e-12	down	1.49128	6.18609e-18	up	-0.489099	0.0716108		3.65846	3.84488e-51	up	1.67808	3.3192e-06	up	-1.98038	1.73592e-23	down
AT1G04220.1	3-ketoacyl-CoA synthase 2	1587	22	4.06675	19	3.26388	7	1.58024	14	3.16084	-0.317286	0.578664		-1.36374	0.0312773		-0.363568	0.557064		-1.04645	0.107447		-0.0462821	0.945305		1.00017	0.185859
AT1G04230.1	Protein of unknown function (DUF2361)	978	30	5.54557	19	3.26388	39	8.80417	48	10.8372	-0.764745	0.108404		0.666853	0.0854606		0.966581	0.00801582		1.4316	0.000448478	up	1.73133	1.15212e-05	up	0.299728	0.430349
AT1G04240.1	AUX/IAA transcriptional regulator family protein	570	116	21.4429	68	11.6813	71	16.0281	102	23.029	-0.8763	0.000157789		-0.419893	0.0771406		0.102953	0.689491		0.456407	0.0835147		0.979253	4.07743e-05		0.522846	0.034558
AT1G04250.1	AUX/IAA transcriptional regulator family protein	690	211	39.0038	499	85.7199	46	10.3844	79	17.8362	1.13601	1.66833e-22	up	-1.9092	9.11872e-20	down	-1.12881	1.68768e-09	down	-3.04521	8.72116e-75	down	-2.26482	5.07277e-54	down	0.780386	0.00675198
AT1G04260.1	CAMV movement protein interacting protein 7	549	128	23.6611	162	27.8289	145	32.7335	195	44.026	0.234068	0.241301		0.46825	0.0134004		0.895839	1.50063e-07		0.234182	0.194896		0.661771	5.17619e-05		0.427589	0.0138774
AT1G04270.1	cytosolic ribosomal protein S15	459	1232	227.738	2294	394.071	1188	268.189	1490	336.404	0.791081	2.48653e-55		0.235874	0.000140998		0.562819	3.03592e-23		-0.555208	7.89098e-28		-0.228263	5.79277e-06		0.326945	2.4193e-08
AT1G04280.1	P-loop containing nucleoside triphosphate hydrolases superfamily protein	1605	81	14.973	53	9.10452	441	99.5549	196	44.2517	-0.717711	0.00950705		2.73313	9.81079e-75	up	1.56337	6.18221e-17	up	3.45084	1.32114e-96	up	2.28108	1.74592e-28	up	-1.16976	9.81811e-22	down
AT1G04290.1	Thioesterase superfamily protein	468	78	14.4185	144	24.7368	128	28.8957	146	32.963	0.778741	0.000252023		1.00294	2.61532e-06	up	1.19293	7.59809e-09	up	0.224198	0.245717		0.41419	0.0283759		0.189992	0.370035
AT1G04300.3	TRAF-like superfamily protein	3249	231	42.7009	65	11.1659	94	21.2203	33	7.45055	-1.93516	1.41048e-24	down	-1.00882	6.9377e-09	down	-2.51885	1.0029e-29	down	0.926344	0.000111963		-0.583683	0.0868498		-1.51003	1.47512e-07	down
AT1G04310.1	ethylene response sensor 2	1938	84	15.5276	82	14.0862	114	25.7353	159	35.8981	-0.140547	0.621602		0.728914	0.000897692		1.20907	9.95661e-10	up	0.869461	5.36086e-05		1.34962	1.03039e-11	up	0.48016	0.0133676
AT1G04330.1	unknown protein; FUNCTIONS IN: molecular_function unknown; INVOLVED IN: biological_process unknown; LOCATED IN: chloroplast; BEST Arabidopsis thaliana protein match is: unknown protein (TAIR:AT3G23170.1); Has 74 Blast hits to 74 proteins in 6 species: Archae - 0; Bacteria - 0; Metazoa - 0; Fungi - 0; Plants - 74; Viruses - 0; Other Eukaryotes - 0 (source: NCBI BLink).	303	7	1.29397	2	0.343567	1	0.225748	2	0.451548	-1.91314	0.112107		-2.51901	0.0696417		-1.51885	0.223507		-0.605877	0.770008		0.39429	0.845058		1.00017	0.658185
AT1G04340.1	HR-like lesion-inducing protein-related	480	86	15.8973	123	21.1294	81	18.2856	114	25.7383	0.410468	0.0706836		0.201926	0.448195		0.695134	0.00181984		-0.208541	0.360196		0.284666	0.193983		0.493207	0.0340866
AT1G04350.1	2-oxoglutarate (2OG) and Fe(II)-dependent oxygenase superfamily protein	1083	308	56.9345	168	28.8596	259	58.4687	190	42.8971	-0.980251	3.27527e-12		0.0383629	0.80783		-0.408422	0.00445378		1.01861	1.56813e-12	up	0.571829	0.00051389		-0.446785	0.00270951
AT1G04360.1	RING/U-box superfamily protein	1146	4	0.739409	8	1.37427	5	1.12874	13	2.93506	0.894218	0.388558		0.610269	0.603569		1.98895	0.0185396		-0.283949	0.770813		1.09473	0.137912		1.37868	0.0917489
AT1G04370.1	Ethylene-responsive element binding factor 14	402	0	0	0	0	0	0	0	0	NA	NA		NA	NA		NA	NA		NA	NA		NA	NA		NA	NA
AT1G04380.1	2-oxoglutarate (2OG) and Fe(II)-dependent oxygenase superfamily protein	1038	0	0	0	0	0	0	0	0	NA	NA		NA	NA		NA	NA		NA	NA		NA	NA		NA	NA
AT1G04390.1	BTB/POZ domain-containing protein	2550	59	10.9063	19	3.26388	62	13.9964	33	7.45055	-1.7405	3.18624e-06	down	0.359894	0.230516		-0.54974	0.121526		2.10039	4.01873e-09	up	1.19076	0.00793133		-0.909635	0.00621202
AT1G04400.2	cryptochrome 2	1839	596	110.172	237	40.7127	609	137.481	256	57.7982	-1.43621	5.83623e-41	down	0.319471	0.000284716		-0.93066	1.62733e-18		1.75568	1.63177e-62	up	0.505547	0.000300424		-1.25013	7.57237e-33	down
AT1G04410.1	Lactate/malate dehydrogenase family protein	999	3551	656.41	4055	696.581	4014	906.152	4194	946.897	0.0856947	0.0193457		0.465156	1.11655e-43		0.52861	4.18048e-57		0.379462	1.29256e-31		0.442915	4.40734e-43		0.0634537	0.0792169
AT1G04420.1	NAD(P)-linked oxidoreductase superfamily protein	1239	372	68.765	303	52.0504	230	51.922	317	71.5704	-0.401767	0.000831258		-0.405328	0.00145245		0.0576888	0.690944		-0.00356089	0.981955		0.459455	0.000223698		0.463016	0.000536106
AT1G04430.2	S-adenosyl-L-methionine-dependent methyltransferases superfamily protein	1872	746	137.9	526	90.358	103	23.252	272	61.4106	-0.609895	5.99456e-13		-2.56819	1.63049e-96	down	-1.16706	7.92482e-33	down	-1.9583	6.50625e-48	down	-0.557166	4.75219e-07		1.40113	6.29902e-18	up
AT1G04440.1	casein kinase like 13	1407	265	48.9858	215	36.9334	780	176.083	407	91.8901	-0.407438	0.00469171		1.84582	6.51494e-82	up	0.907545	5.47334e-15		2.25326	3.46398e-110	up	1.31498	1.67159e-27	up	-0.938278	1.40431e-26
AT1G04445.1	C2H2-like zinc finger protein	519	0	0	1	0.171783	1	0.225748	3	0.677323	NA	NA		NA	NA		NA	NA		0.394123	0.872974		1.97925	0.282241		1.58513	0.404682
AT1G04450.1	ROP-interactive CRIB motif-containing protein 3	663	0	0	0	0	1	0.225748	0	0	NA	NA		NA	NA		NA	NA		NA	NA		NA	NA		NA	NA
AT1G04470.1	Protein of unknown function (DUF810)	3108	0	0	0	0	1	0.225748	0	0	NA	NA		NA	NA		NA	NA		NA	NA		NA	NA		NA	NA
AT1G04480.1	Ribosomal protein L14p/L23e family protein	423	613	113.314	969	166.458	967	218.298	1081	244.062	0.554828	3.65076e-13		0.94597	5.65009e-37		1.10692	7.4892e-53	up	0.391142	5.98671e-09		0.552088	4.17665e-17		0.160946	0.0233027
AT1G04490.2	Protein of unknown function (DUF3527)	1206	2	0.369704	4	0.687133	1	0.225748	1	0.225774	0.894218	0.557382		-0.711659	0.745212		-0.711491	0.759907		-1.60588	0.317469		-1.60571	0.358093		0.000167412	1
AT1G04500.1	CCT motif family protein	1161	1	0.184852	0	0	6	1.35449	3	0.677323	NA	NA		2.8733	0.0447229		1.87347	0.317472		3.97909	0.0154651		NA	NA		-0.999833	0.407509
AT1G04501.1	unknown protein; Has 30201 Blast hits to 17322 proteins in 780 species: Archae - 12; Bacteria - 1396; Metazoa - 17338; Fungi - 3422; Plants - 5037; Viruses - 0; Other Eukaryotes - 2996 (source: NCBI BLink).	129	0	0	0	0	0	0	3	0.677323	NA	NA		NA	NA		NA	NA		NA	NA		NA	NA		NA	NA
AT1G04510.2	MOS4-associated complex 3A	1572	199	36.7856	157	26.97	159	35.8939	131	29.5764	-0.447786	0.00776384		-0.0354005	0.863956		-0.314693	0.0870082		0.412385	0.0164847		0.133093	0.534823		-0.279293	0.154734
AT1G04520.1	plasmodesmata-located protein 2	924	25	4.6213	30	5.1535	22	4.96646	17	3.83816	0.157253	0.761192		0.103917	0.8561		-0.267885	0.644919		-0.0533359	0.909258		-0.425137	0.416847		-0.371801	0.523388
AT1G04530.1	Tetratricopeptide repeat (TPR)-like superfamily protein	933	213	39.3735	145	24.9086	395	89.1705	184	41.5425	-0.660582	5.82434e-05		1.17934	4.45866e-22	up	0.0773609	0.684521		1.83992	1.36645e-43	up	0.737943	1.38623e-05		-1.10198	7.26184e-18	down
AT1G04540.1	Calcium-dependent lipid-binding (CaLB domain) family protein	1806	47	8.68805	39	6.69955	30	6.77244	28	6.32168	-0.374968	0.313382		-0.359357	0.356244		-0.458725	0.255956		0.0156114	0.971088		-0.0837568	0.867379		-0.0993683	0.851153
AT1G04550.2	AUX/IAA transcriptional regulator family protein	720	115	21.258	119	20.4422	65	14.6736	87	19.6424	-0.0564541	0.827324		-0.534781	0.0254239		-0.114038	0.666792		-0.478327	0.0393409		-0.0575838	0.838529		0.420743	0.119333
AT1G04555.1	unknown protein; FUNCTIONS IN: molecular_function unknown; INVOLVED IN: biological_process unknown; LOCATED IN: cellular_component unknown; BEST Arabidopsis thaliana protein match is: unknown protein (TAIR:AT4G33380.1); Has 84 Blast hits to 83 proteins in 15 species: Archae - 0; Bacteria - 0; Metazoa - 9; Fungi - 0; Plants - 75; Viruses - 0; Other Eukaryotes - 0 (source: NCBI BLink).	459	43	7.94864	45	7.73025	85	19.1886	72	16.2557	-0.0401935	0.938249		1.27147	3.65496e-06	up	1.03217	0.000463544	up	1.31166	9.33197e-07	up	1.07236	0.000222926	up	-0.239299	0.397408
AT1G04560.1	AWPM-19-like family protein	561	0	0	0	0	0	0	0	0	NA	NA		NA	NA		NA	NA		NA	NA		NA	NA		NA	NA
AT1G04570.1	Major facilitator superfamily protein	1629	2	0.369704	0	0	21	4.74071	2	0.451548	NA	NA		3.68066	1.20363e-05	up	0.288509	0.889648		5.78644	7.23267e-07	up	NA	NA		-3.39215	7.35031e-05	down
AT1G04580.1	aldehyde oxidase 4	4014	2	0.369704	0	0	84	18.9628	4	0.903097	NA	NA		5.68066	7.52947e-23	up	1.28851	0.385989		7.78644	9.26179e-22	up	NA	NA		-4.39215	3.2257e-19	down
AT1G04590.2	BEST Arabidopsis thaliana protein match is: Pentatricopeptide repeat (PPR) superfamily protein (TAIR:AT4G18975.4); Has 111 Blast hits to 111 proteins in 15 species: Archae - 0; Bacteria - 0; Metazoa - 0; Fungi - 0; Plants - 109; Viruses - 0; Other Eukaryotes - 2 (source: NCBI BLink).	1155	52	9.61231	7	1.20248	46	10.3844	10	2.25774	-2.99887	8.38558e-10	down	0.111463	0.764609		-2.09	3.84647e-06	down	3.11033	2.7686e-10	up	0.908864	0.279487		-2.20147	2.25836e-06	down
AT1G04600.1	myosin XI A	5193	2	0.369704	1	0.171783	17	3.83772	0	0	-1.10578	0.612881		3.3758	0.000156681	up	NA	NA		4.48159	1.64354e-05	up	NA	NA		-5.0873	6.61859e-05	down
AT1G04610.1	YUCCA 3	1314	0	0	0	0	0	0	0	0	NA	NA		NA	NA		NA	NA		NA	NA		NA	NA		NA	NA
AT1G04620.1	coenzyme F420 hydrogenase family / dehydrogenase, beta subunit family	1389	74	13.6791	47	8.07382	36	8.12693	33	7.45055	-0.760646	0.00909769		-0.751187	0.0147373		-0.876551	0.00594419		0.00945919	0.981063		-0.115904	0.799153		-0.125363	0.788874
AT1G04625.1	Polynucleotidyl transferase, ribonuclease H-like superfamily protein	774	13	2.40308	14	2.40497	24	5.41795	24	5.41858	0.00113336	0.998695		1.17286	0.0268555		1.17303	0.0310032		1.17173	0.0205867		1.1719	0.0274414		0.000167412	1
AT1G04630.1	GRIM-19 protein	432	176	32.534	305	52.3939	164	37.0227	262	59.1528	0.687452	1.23131e-06		0.186462	0.304703		0.8625	2.97119e-09		-0.50099	0.000429532		0.175048	0.219301		0.676038	6.73737e-06
AT1G04635.1	ribonuclease P family protein / Rpp14 family protein	456	8	1.47882	5	0.858917	7	1.58024	4	0.903097	-0.783854	0.429064		0.0956961	0.918149		-0.711491	0.509432		0.87955	0.346899		0.0723624	0.955618		-0.807188	0.461441
AT1G04640.2	lipoyltransferase 2	708	121	22.3671	177	30.4057	77	17.3826	130	29.3506	0.44296	0.0174966		-0.363735	0.117761		0.392013	0.0576049		-0.806696	3.76891e-05		-0.0509473	0.823234		0.755749	0.000586261
AT1G04645.1	Plant self-incompatibility protein S1 family	387	1	0.184852	1	0.171783	0	0	0	0	-0.105782	0.972357		NA	NA		NA	NA		NA	NA		NA	NA		NA	NA
AT1G04650.1	unknown protein; Has 30201 Blast hits to 17322 proteins in 780 species: Archae - 12; Bacteria - 1396; Metazoa - 17338; Fungi - 3422; Plants - 5037; Viruses - 0; Other Eukaryotes - 2996 (source: NCBI BLink).	2994	3	0.554557	0	0	4	0.902992	1	0.225774	NA	NA		0.703379	0.599306		-1.29645	0.506891		NA	NA		NA	NA		-1.99983	0.238639
AT1G04660.1	glycine-rich protein	639	27	4.99101	32	5.49707	5	1.12874	12	2.70929	0.139331	0.78004		-2.14462	0.000752555	down	-0.881416	0.11163		-2.28395	0.000128065	down	-1.02075	0.0486994		1.2632	0.134943
AT1G04670.1	unknown protein; Has 40 Blast hits to 40 proteins in 14 species: Archae - 2; Bacteria - 5; Metazoa - 1; Fungi - 2; Plants - 30; Viruses - 0; Other Eukaryotes - 0 (source: NCBI BLink).	381	0	0	0	0	0	0	0	0	NA	NA		NA	NA		NA	NA		NA	NA		NA	NA		NA	NA
AT1G04680.1	Pectin lyase-like superfamily protein	1296	511	94.4595	504	86.5788	148	33.4107	354	79.9241	-0.125681	0.236982		-1.49938	2.7933e-33	down	-0.241065	0.0294295		-1.3737	3.67194e-28	down	-0.115384	0.335645		1.25832	1.13295e-19	up
AT1G04684.1	unknown protein; Has 30201 Blast hits to 17322 proteins in 780 species: Archae - 12; Bacteria - 1396; Metazoa - 17338; Fungi - 3422; Plants - 5037; Viruses - 0; Other Eukaryotes - 2996 (source: NCBI BLink).	150	0	0	0	0	0	0	0	0	NA	NA		NA	NA		NA	NA		NA	NA		NA	NA		NA	NA
AT1G04690.1	potassium channel beta subunit 1	987	537	99.2656	369	63.3881	685	154.637	467	105.437	-0.647083	1.46194e-10		0.639523	5.48278e-14		0.0870091	0.44375		1.28661	9.47303e-45	up	0.734092	1.57719e-12		-0.552514	6.51605e-10
AT1G04700.1	PB1 domain-containing protein tyrosine kinase	3129	1	0.184852	1	0.171783	2	0.451496	0	0	-0.105782	0.972357		1.28834	0.536128		NA	NA		1.39412	0.476089		NA	NA		NA	NA
AT1G04710.1	peroxisomal 3-ketoacyl-CoA thiolase 4	1332	109	20.1489	112	19.2397	118	26.6383	117	26.4156	-0.0666112	0.795991		0.4028	0.0564904		0.390689	0.074257		0.469411	0.0201527		0.4573	0.0319023		-0.0121109	0.982015
AT1G04730.1	P-loop containing nucleoside triphosphate hydrolases superfamily protein	2832	10	1.84852	3	0.51535	13	2.93472	3	0.677323	-1.84275	0.0607281		0.666853	0.344707		-1.44846	0.153897		2.5096	0.00344905		0.39429	0.806965		-2.11531	0.0195282
AT1G04750.1	vesicle-associated membrane protein 721	660	444	82.0744	448	76.9589	573	129.354	459	103.63	-0.0928428	0.431678		0.656317	2.19132e-12		0.336443	0.00123057		0.749159	4.39424e-16		0.429286	2.61788e-05		-0.319874	0.00101705
AT1G04760.1	vesicle-associated membrane protein 726	663	2	0.369704	3	0.51535	7	1.58024	9	2.03197	0.479181	0.78058		2.0957	0.0728912		2.45843	0.0263421		1.61652	0.117676		1.97925	0.0490286		0.362737	0.703147
AT1G04770.1	Tetratricopeptide repeat (TPR)-like superfamily protein	912	81	14.973	26	4.46637	114	25.7353	14	3.16084	-1.74519	3.5082e-08	down	0.781381	0.000399327		-2.24399	9.24041e-10	down	2.52657	2.19234e-19	up	-0.498794	0.378871		-3.02537	7.74028e-20	down
AT1G04778.1	unknown protein; FUNCTIONS IN: molecular_function unknown; INVOLVED IN: biological_process unknown; LOCATED IN: cellular_component unknown; Has 0 Blast hits to 0 proteins in 0 species (source: NCBI BLink).	171	5	0.924261	1	0.171783	2	0.451496	1	0.225774	-2.42771	0.119747		-1.03359	0.449382		-2.03342	0.206871		1.39412	0.476089		0.39429	0.888362		-0.999833	0.653089
AT1G04780.1	Ankyrin repeat family protein	1995	153	28.2824	82	14.0862	433	97.7489	82	18.5135	-1.00562	7.90209e-07	down	1.78918	5.1273e-44	up	-0.611327	0.00372709		2.79479	2.71382e-78	up	0.39429	0.128642		-2.4005	3.78794e-57	down
AT1G04790.1	RING/U-box superfamily protein	1905	78	14.4185	29	4.98172	107	24.155	62	13.998	-1.5332	9.3874e-07	down	0.744406	0.00105868		-0.0426973	0.904862		2.27761	2.53267e-16	up	1.49051	7.47691e-06	up	-0.787103	0.00129397
AT1G04800.1	glycine-rich protein	603	574	106.105	917	157.525	177	39.9574	242	54.6374	0.570089	4.33243e-13		-1.40896	4.89288e-34	down	-0.957535	1.08367e-18		-1.97905	7.25447e-84	down	-1.52762	2.86882e-58	down	0.451425	0.00349176
AT1G04810.1	26S proteasome regulatory complex, non-ATPase subcomplex, Rpn2/Psmd1 subunit	3006	298	55.0859	203	34.872	543	122.581	285	64.3456	-0.659614	1.65314e-06		1.15398	5.69663e-29	up	0.224158	0.103068		1.8136	2.29068e-58	up	0.883773	1.11477e-10		-0.929823	1.59805e-18
AT1G04820.1	tubulin alpha-4 chain	1353	1229	227.183	1943	333.775	767	173.149	1578	356.272	0.555019	1.80996e-25		-0.391845	7.7019e-09		0.649121	1.93645e-31		-0.946864	1.66067e-58		0.0941018	0.0900169		1.04097	1.09487e-62	up
AT1G04830.2	Ypt/Rab-GAP domain of gyp1p superfamily protein	1380	120	22.1823	81	13.9145	51	11.5131	38	8.57942	-0.672822	0.00258932		-0.946124	0.000101812		-1.37045	1.49543e-07	down	-0.273302	0.33516		-0.697632	0.0218577		-0.42433	0.240723
AT1G04840.1	Tetratricopeptide repeat (TPR)-like superfamily protein	1998	3	0.554557	1	0.171783	5	1.12874	1	0.225774	-1.69074	0.365107		1.02531	0.403175		-1.29645	0.506891		2.71605	0.0637944		0.39429	0.888362		-2.32176	0.139553
AT1G04850.1	ubiquitin-associated (UBA)/TS-N domain-containing protein	1242	374	69.1347	187	32.1235	655	147.865	285	64.3456	-1.10578	1.38301e-17	down	1.0968	4.3336e-32	up	-0.103568	0.463782		2.20258	3.61427e-90	up	1.00221	5.94975e-13	up	-1.20037	3.96633e-33	down
AT1G04860.1	ubiquitin-specific protease 2	2886	131	24.2156	48	8.2456	147	33.185	61	13.7722	-1.55424	7.93634e-11	down	0.454591	0.0155794		-0.814177	0.000464712		2.00883	6.12712e-19	up	0.740065	0.0159952		-1.26877	7.2301e-09	down
AT1G04870.2	protein arginine methyltransferase 10	1152	91	16.8215	78	13.3991	133	30.0245	61	13.7722	-0.328174	0.206318		0.835829	4.46644e-05		-0.288549	0.31215		1.164	2.03908e-08	up	0.0396256	0.903499		-1.12438	6.99295e-07	down
AT1G04880.1	HMG (high mobility group) box protein with ARID/BRIGHT DNA-binding domain	1347	1	0.184852	1	0.171783	0	0	1	0.225774	-0.105782	0.972357		NA	NA		0.288509	0.920904		NA	NA		0.39429	0.888362		NA	NA
AT1G04890.1	Protein of unknown function, DUF593	1236	0	0	0	0	0	0	0	0	NA	NA		NA	NA		NA	NA		NA	NA		NA	NA		NA	NA
AT1G04900.1	Protein of unknown function (DUF185)	1329	21	3.8819	2	0.343567	21	4.74071	17	3.83816	-3.4981	4.27976e-05	down	0.288341	0.596645		-0.016346	0.979644		3.78644	4.80463e-06	up	3.48175	0.000120201	up	-0.304687	0.617933
AT1G04910.1	O-fucosyltransferase family protein	1560	155	28.6521	53	9.10452	153	34.5394	87	19.6424	-1.65399	1.04102e-13	down	0.269605	0.14533		-0.544672	0.00905041		1.92359	1.22883e-18	up	1.10931	2.62155e-05	up	-0.814277	5.86071e-05
AT1G04920.1	sucrose phosphate synthase 3F	3189	1	0.184852	2	0.343567	4	0.902992	3	0.677323	0.894218	0.685035		2.28834	0.160618		1.87347	0.317472		1.39412	0.301532		0.979253	0.54805		-0.41487	0.77767
AT1G04930.2	hydroxyproline-rich glycoprotein family protein	1089	21	3.8819	15	2.57675	9	2.03173	5	1.12887	-0.591209	0.305623		-0.934051	0.130558		-1.78188	0.0114404		-0.342843	0.620265		-1.19067	0.136937		-0.847829	0.376334
AT1G04940.1	translocon at the inner envelope membrane of chloroplasts 20	825	121	22.3671	126	21.6447	110	24.8323	166	37.4785	-0.0473652	0.855463		0.150838	0.510505		0.744685	4.65513e-05		0.198203	0.344512		0.79205	1.12354e-05		0.593847	0.00180884
AT1G04945.3	HIT-type Zinc finger family protein	1935	91	16.8215	75	12.8838	81	18.2856	107	24.1578	-0.384758	0.135364		0.120397	0.658124		0.522181	0.022692		0.505154	0.0405725		0.906939	8.43974e-05		0.401784	0.0951531
AT1G04950.3	TATA BOX ASSOCIATED FACTOR II 59	1650	130	24.0308	88	15.1169	41	9.25567	34	7.67632	-0.668718	0.00176585		-1.37647	2.79595e-08	down	-1.6464	2.59878e-10	down	-0.707757	0.0110534		-0.977678	0.0010744		-0.269922	0.51898
AT1G04960.2	Protein of unknown function (DUF1664)	1005	110	20.3337	73	12.5402	214	48.3101	41	9.25674	-0.697317	0.00293324		1.24845	1.60351e-13	up	-1.1353	1.81035e-05	down	1.94577	5.86666e-26	up	-0.437982	0.172296		-2.38375	1.8895e-28	down
AT1G04970.1	lipid-binding serum glycoprotein family protein	1467	144	26.6187	50	8.58917	194	43.7951	82	18.5135	-1.63185	1.38136e-12	down	0.718329	1.45098e-05		-0.523864	0.0158653		2.35018	1.17008e-29	up	1.10799	4.72168e-05	up	-1.24219	4.84455e-11	down
AT1G04980.1	PDI-like 2-2	1344	93	17.1913	122	20.9576	309	69.7561	123	27.7702	0.285797	0.216063		2.02065	3.89154e-37	up	0.691864	0.00121696		1.73485	9.00558e-32	up	0.406068	0.0499673		-1.32878	9.83627e-19	down
AT1G04985.1	unknown protein; Has 37 Blast hits to 37 proteins in 11 species: Archae - 0; Bacteria - 0; Metazoa - 0; Fungi - 0; Plants - 37; Viruses - 0; Other Eukaryotes - 0 (source: NCBI BLink).	582	136	25.1399	116	19.9269	161	36.3454	174	39.2847	-0.335264	0.106256		0.531795	0.00307955		0.643989	0.000270688		0.867059	1.45444e-06		0.979253	5.06836e-08		0.112194	0.579463
AT1G04990.2	Zinc finger C-x8-C-x5-C-x3-H type family protein	1215	66	12.2002	153	26.2829	72	16.2539	71	16.03	1.10721	2.46729e-07	up	0.413872	0.133828		0.393862	0.172986		-0.69334	0.000864221		-0.71335	0.000981533		-0.0200105	0.968499
AT1G05000.2	Phosphotyrosine protein phosphatases superfamily protein	744	29	5.36071	46	7.90203	62	13.9964	20	4.51548	0.559799	0.150119		1.38456	2.63475e-05	up	-0.247544	0.645177		0.824757	0.00501443		-0.807343	0.0527875		-1.6321	7.51499e-06	down
AT1G05010.1	ethylene-forming enzyme	972	3798	702.069	1797	308.695	2316	522.832	2587	584.078	-1.18543	1.04127e-191	down	-0.425263	5.07295e-29		-0.265451	2.0273e-12		0.760168	6.05664e-63		0.91998	2.14568e-96		0.159812	0.00030738
AT1G05020.1	ENTH/ANTH/VHS superfamily protein	1962	13	2.40308	22	3.77923	3	0.677244	8	1.80619	0.65321	0.265345		-1.82714	0.0415673		-0.411931	0.616383		-2.48035	0.000917279	down	-1.06514	0.0956264		1.4152	0.188113
AT1G05030.1	Major facilitator superfamily protein	1575	98	18.1155	40	6.87133	61	13.7706	55	12.4176	-1.39856	2.67989e-07	down	-0.395631	0.12868		-0.544842	0.0423444		1.00293	0.000946492	up	0.853722	0.00926195		-0.14921	0.666101
AT1G05040.1	BEST Arabidopsis thaliana protein match is: Ubiquitin-associated (UBA) protein (TAIR:AT2G33010.1); Has 14 Blast hits to 12 proteins in 3 species: Archae - 0; Bacteria - 0; Metazoa - 0; Fungi - 0; Plants - 14; Viruses - 0; Other Eukaryotes - 0 (source: NCBI BLink).	501	0	0	0	0	1	0.225748	0	0	NA	NA		NA	NA		NA	NA		NA	NA		NA	NA		NA	NA
AT1G05055.1	general transcription factor II H2	1266	53	9.79717	52	8.93273	46	10.3844	74	16.7073	-0.133263	0.715234		0.0839827	0.827247		0.770042	0.00657299		0.217245	0.511037		0.903304	0.00131155		0.686059	0.0207362
AT1G05060.1	unknown protein; Has 34 Blast hits to 34 proteins in 13 species: Archae - 0; Bacteria - 0; Metazoa - 0; Fungi - 0; Plants - 34; Viruses - 0; Other Eukaryotes - 0 (source: NCBI BLink).	762	96	17.7458	55	9.44808	135	30.476	80	18.0619	-0.909385	0.00041436		0.780194	0.000111323		0.0254742	0.931737		1.68958	4.47105e-14	up	0.934859	0.000542684		-0.75472	0.000458495
AT1G05065.1	CLAVATA3/ESR-RELATED 20	252	4	0.739409	3	0.51535	5	1.12874	3	0.677323	-0.520819	0.714943		0.610269	0.603569		-0.126529	0.931394		1.13109	0.327429		0.39429	0.806965		-0.736798	0.578743
AT1G05070.1	Protein of unknown function (DUF1068)	555	129	23.8459	109	18.7244	98	22.1233	121	27.3187	-0.348825	0.102013		-0.108176	0.648177		0.196145	0.379682		0.240649	0.279246		0.544969	0.00935156		0.304321	0.18116
AT1G05080.1	F-box/RNI-like/FBD-like domains-containing protein	1320	0	0	0	0	0	0	0	0	NA	NA		NA	NA		NA	NA		NA	NA		NA	NA		NA	NA
AT1G05085.1	unknown protein; Has 35333 Blast hits to 34131 proteins in 2444 species: Archae - 798; Bacteria - 22429; Metazoa - 974; Fungi - 991; Plants - 531; Viruses - 0; Other Eukaryotes - 9610 (source: NCBI BLink).	375	0	0	0	0	0	0	1	0.225774	NA	NA		NA	NA		NA	NA		NA	NA		NA	NA		NA	NA
AT1G05090.1	dentin sialophosphoprotein-related	2121	65	12.0154	21	3.60745	99	22.3491	51	11.5145	-1.73583	9.94018e-07	down	0.89533	0.000203182		-0.0614339	0.875897		2.63116	1.01707e-17	up	1.6744	9.96822e-06	up	-0.956764	0.00022886
AT1G05100.1	mitogen-activated protein kinase kinase kinase 18	1020	8	1.47882	10	1.71783	52	11.7389	13	2.93506	0.216146	0.81462		2.98878	1.46578e-10	up	0.988948	0.187559		2.77263	2.25465e-10	up	0.772802	0.282648		-1.99983	2.24879e-06	down
AT1G05120.1	Helicase protein with RING/U-box domain	2502	67	12.3851	25	4.29458	91	20.5431	43	9.70829	-1.52801	6.36713e-06	down	0.730047	0.00316773		-0.351316	0.294177		2.25806	6.24992e-14	up	1.1767	0.00243698		-1.08136	8.7249e-05	down
AT1G05136.1	unknown protein; Has 30201 Blast hits to 17322 proteins in 780 species: Archae - 12; Bacteria - 1396; Metazoa - 17338; Fungi - 3422; Plants - 5037; Viruses - 0; Other Eukaryotes - 2996 (source: NCBI BLink).	141	0	0	0	0	0	0	0	0	NA	NA		NA	NA		NA	NA		NA	NA		NA	NA		NA	NA
AT1G05140.1	Peptidase M50 family protein	1326	230	42.516	262	45.0072	253	57.1142	343	77.4406	0.0821511	0.619354		0.425845	0.00244618		0.865083	7.33305e-12		0.343694	0.0106115		0.782932	1.80927e-10		0.439239	0.000608814
AT1G05150.1	Calcium-binding tetratricopeptide family protein	2427	150	27.7278	49	8.41738	166	37.4742	66	14.9011	-1.71989	5.36565e-14	down	0.434562	0.0135286		-0.895916	4.00924e-05		2.15445	4.18611e-23	up	0.823975	0.005453		-1.33048	1.46138e-10	down
AT1G05160.1	cytochrome P450, family 88, subfamily A, polypeptide 3	1473	37	6.83953	2	0.343567	74	16.7054	24	5.41858	-4.31524	3.21292e-09	down	1.28834	1.34856e-05	up	-0.335982	0.471888		5.60358	3.45848e-21	up	3.97925	1.19219e-06	up	-1.62432	9.57168e-07	down
AT1G05170.2	Galactosyltransferase family protein	1224	37	6.83953	13	2.23318	56	12.6419	4	0.903097	-1.6148	0.000583438	down	0.886243	0.00649685		-2.92094	2.33753e-06	down	2.50104	4.95479e-10	up	-1.30615	0.136541		-3.80719	3.46722e-12	down
AT1G05180.1	NAD(P)-binding Rossmann-fold superfamily protein	1623	149	27.543	97	16.663	158	35.6682	103	23.2547	-0.725038	0.000286485		0.372953	0.0390599		-0.244159	0.265289		1.09799	5.22703e-09	up	0.480878	0.0353853		-0.617113	0.00161869
AT1G05190.1	Ribosomal protein L6 family	672	1262	233.283	1495	256.816	945	213.332	1535	346.563	0.138652	0.0231502		-0.128984	0.0580946		0.571035	1.59806e-24		-0.267636	1.23376e-05		0.432384	1.2863e-15		0.70002	1.85353e-31
AT1G05200.2	glutamate receptor 3.4	2880	158	29.2066	55	9.44808	19	4.28921	34	7.67632	-1.6282	1.14774e-13	down	-2.76751	6.37341e-23	down	-1.92781	4.35907e-15	down	-1.13931	0.00247306		-0.299606	0.430817		0.839703	0.0670233
AT1G05205.1	unknown protein; Has 44 Blast hits to 44 proteins in 16 species: Archae - 0; Bacteria - 0; Metazoa - 0; Fungi - 0; Plants - 44; Viruses - 0; Other Eukaryotes - 0 (source: NCBI BLink).	276	79	14.6033	116	19.9269	149	33.6365	104	23.4805	0.448418	0.0558753		1.20373	2.9214e-09	up	0.685168	0.00343758		0.755311	4.23838e-05		0.236749	0.308987		-0.518561	0.010002
AT1G05210.1	Transmembrane protein 97, predicted	507	27	4.99101	46	7.90203	27	6.0952	33	7.45055	0.662893	0.0893878		0.288341	0.544788		0.578015	0.187488		-0.374551	0.327725		-0.0848774	0.851049		0.289674	0.538737
AT1G05220.2	Transmembrane protein 97, predicted	483	1	0.184852	50	8.58917	5	1.12874	7	1.58042	5.53807	4.00574e-12	up	2.61027	0.0852788		3.09586	0.0272407		-2.92781	2.7431e-08	down	-2.44221	9.51762e-07	down	0.485594	0.652564
AT1G05230.4	homeodomain GLABROUS 2	2166	96	17.7458	77	13.2273	36	8.12693	33	7.45055	-0.423958	0.089731		-1.1267	5.84293e-05	down	-1.25206	1.48212e-05	down	-0.702738	0.018472		-0.828102	0.00887527		-0.125363	0.788874
AT1G05240.1	Peroxidase superfamily protein	978	0	0	0	0	0	0	0	0	NA	NA		NA	NA		NA	NA		NA	NA		NA	NA		NA	NA
AT1G05250.1	Peroxidase superfamily protein	978	0	0	0	0	0	0	1	0.225774	NA	NA		NA	NA		NA	NA		NA	NA		NA	NA		NA	NA
AT1G05260.1	Peroxidase superfamily protein	981	4	0.739409	4	0.687133	3	0.677244	3	0.677323	-0.105782	0.952514		-0.126696	0.92642		-0.126529	0.931394		-0.0209145	0.987326		-0.020747	0.989054		0.000167412	1
AT1G05270.1	TraB family protein	1116	150	27.7278	104	17.8655	230	51.922	162	36.5754	-0.634161	0.00133369		0.905013	5.35328e-09		0.39954	0.028829		1.53917	2.25036e-20	up	1.0337	3.78253e-08	up	-0.505473	0.00148132
AT1G05280.1	Protein of unknown function (DUF604)	1386	0	0	0	0	0	0	0	0	NA	NA		NA	NA		NA	NA		NA	NA		NA	NA		NA	NA
AT1G05290.1	CCT motif family protein	1110	0	0	0	0	0	0	0	0	NA	NA		NA	NA		NA	NA		NA	NA		NA	NA		NA	NA
AT1G05291.1	Protein of unknown function (DUF1218)	615	0	0	0	0	0	0	0	0	NA	NA		NA	NA		NA	NA		NA	NA		NA	NA		NA	NA
AT1G05300.1	zinc transporter 5 precursor	1083	145	26.8036	189	32.4671	84	18.9628	112	25.2867	0.276551	0.127739		-0.49925	0.018042		-0.0840456	0.730516		-0.775802	3.82741e-05		-0.360597	0.0589418		0.415205	0.0776167
AT1G05310.1	Pectin lyase-like superfamily protein	1182	41	7.57894	29	4.98172	10	2.25748	21	4.74126	-0.605353	0.128123		-1.74728	0.000273706	down	-0.676726	0.120024		-1.14193	0.0301702		-0.0713731	0.89588		1.07056	0.0786738
AT1G05320.2	FUNCTIONS IN: molecular_function unknown; INVOLVED IN: biological_process unknown; LOCATED IN: cellular_component unknown; EXPRESSED IN: fruit, egg cell; CONTAINS InterPro DOMAIN/s: Prefoldin (InterPro:IPR009053); BEST Arabidopsis thaliana protein match is: unknown protein (TAIR:AT2G32240.1); Has 267650 Blast hits to 119772 proteins in 3899 species: Archae - 3706; Bacteria - 62589; Metazoa - 1065…	2373	47	8.68805	6	1.0307	6	1.35449	9	2.03197	-3.07541	3.76263e-09	down	-2.68129	2.30161e-07	down	-2.09616	1.15252e-05	down	0.394123	0.68778		0.979253	0.27444		0.58513	0.538117
AT1G05330.1	unknown protein; Has 6 Blast hits to 6 proteins in 2 species: Archae - 0; Bacteria - 0; Metazoa - 0; Fungi - 0; Plants - 6; Viruses - 0; Other Eukaryotes - 0 (source: NCBI BLink).	414	1	0.184852	1	0.171783	2	0.451496	0	0	-0.105782	0.972357		1.28834	0.536128		NA	NA		1.39412	0.476089		NA	NA		NA	NA
AT1G05340.1	unknown protein; FUNCTIONS IN: molecular_function unknown; INVOLVED IN: biological_process unknown; LOCATED IN: chloroplast; EXPRESSED IN: 14 plant structures; EXPRESSED DURING: 7 growth stages; BEST Arabidopsis thaliana protein match is: unknown protein (TAIR:AT2G32210.1); Has 189 Blast hits to 189 proteins in 27 species: Archae - 0; Bacteria - 0; Metazoa - 0; Fungi - 21; Plants - 168; Viruses -…	219	23	4.2516	39	6.69955	704	158.927	313	70.6673	0.656058	0.123898		5.22421	1.35502e-182	up	4.05497	1.30896e-73	up	4.56815	1.22128e-182	up	3.39891	1.53003e-67	up	-1.16925	4.02389e-34	down
AT1G05350.1	NAD(P)-binding Rossmann-fold superfamily protein	1296	103	19.0398	50	8.58917	145	32.7335	98	22.1259	-1.14843	7.08854e-06	down	0.78175	5.80163e-05		0.216718	0.385105		1.93018	8.43748e-18	up	1.36514	1.00915e-07	up	-0.565032	0.00574054
AT1G05360.1	BEST Arabidopsis thaliana protein match is: SNARE associated Golgi protein family (TAIR:AT4G14950.1); Has 332 Blast hits to 326 proteins in 115 species: Archae - 0; Bacteria - 11; Metazoa - 174; Fungi - 0; Plants - 74; Viruses - 0; Other Eukaryotes - 73 (source: NCBI BLink).	1251	17	3.14249	10	1.71783	39	8.80417	15	3.38661	-0.871317	0.184233		1.48628	0.000494299	up	0.107936	0.884247		2.3576	6.20831e-07	up	0.979253	0.146581		-1.37834	0.00222005
AT1G05370.1	Sec14p-like phosphatidylinositol transfer family protein	1254	5	0.924261	6	1.0307	7	1.58024	14	3.16084	0.157253	0.90722		0.773768	0.438846		1.77394	0.0243191		0.616515	0.499475		1.61668	0.0318561		1.00017	0.185859
AT1G05380.2	Acyl-CoA N-acyltransferase with RING/FYVE/PHD-type zinc finger protein	3417	180	33.2734	55	9.44808	102	23.0263	46	10.3856	-1.81628	7.73411e-18	down	-0.531087	0.00480179		-1.67978	2.84862e-14	down	1.28519	1.14431e-07	up	0.136493	0.721786		-1.1487	1.12922e-05	down
AT1G05385.1	photosystem II 11 kDa protein-related	600	77	14.2336	43	7.38668	36	8.12693	35	7.9021	-0.946304	0.0011386		-0.80852	0.00765545		-0.848995	0.00635096		0.137783	0.721822		0.0973087	0.829744		-0.0404746	0.944442
AT1G05400.2	unknown protein; INVOLVED IN: biological_process unknown; LOCATED IN: cellular_component unknown; EXPRESSED IN: sperm cell; BEST Arabidopsis thaliana protein match is: unknown protein (TAIR:AT1G06810.1); Has 31 Blast hits to 31 proteins in 2 species: Archae - 0; Bacteria - 0; Metazoa - 0; Fungi - 0; Plants - 31; Viruses - 0; Other Eukaryotes - 0 (source: NCBI BLink).	399	5	0.924261	1	0.171783	2	0.451496	1	0.225774	-2.42771	0.119747		-1.03359	0.449382		-2.03342	0.206871		1.39412	0.476089		0.39429	0.888362		-0.999833	0.653089
AT1G05410.1	Protein of unknown function (DUF1423)	1416	77	14.2336	32	5.49707	41	9.25567	50	11.2887	-1.37257	8.08915e-06	down	-0.620893	0.0375013		-0.334422	0.28182		0.751675	0.0376278		1.03815	0.00319141		0.286472	0.442003
AT1G05420.1	ovate family protein 12	681	6	1.10911	6	1.0307	3	0.677244	6	1.35465	-0.105782	0.93974		-0.711659	0.554279		0.288509	0.802673		-0.605877	0.594937		0.39429	0.722022		1.00017	0.408004
AT1G05430.1	unknown protein; Has 31 Blast hits to 31 proteins in 9 species: Archae - 0; Bacteria - 0; Metazoa - 0; Fungi - 0; Plants - 31; Viruses - 0; Other Eukaryotes - 0 (source: NCBI BLink).	810	101	18.6701	53	9.10452	113	25.5095	64	14.4495	-1.03607	4.69286e-05	down	0.450309	0.0374935		-0.369703	0.164697		1.48638	3.79971e-10	up	0.66637	0.025245		-0.820012	0.00058374
AT1G05440.1	C-8 sterol isomerases	1155	2	0.369704	1	0.171783	10	2.25748	1	0.225774	-1.10578	0.612881		2.61027	0.0124542		-0.711491	0.759907		3.71605	0.00199916		0.39429	0.888362		-3.32176	0.00841173
AT1G05450.2	Bifunctional inhibitor/lipid-transfer protein/seed storage 2S albumin superfamily protein	618	0	0	0	0	3	0.677244	1	0.225774	NA	NA		NA	NA		NA	NA		NA	NA		NA	NA		-1.5848	0.402684
AT1G05460.1	P-loop containing nucleoside triphosphate hydrolases superfamily protein	3009	50	9.24261	12	2.0614	43	9.70716	21	4.74126	-2.16468	6.61201e-07	down	0.0707498	0.8614		-0.96303	0.0154527		2.23543	3.93895e-07	up	1.20165	0.0361575		-1.03378	0.0117937
AT1G05470.1	DNAse I-like superfamily protein	1854	26	4.80616	6	1.0307	19	4.28921	6	1.35465	-2.22126	0.000344986	down	-0.164171	0.766444		-1.82697	0.0038031		2.05709	0.00165657		0.39429	0.722022		-1.6628	0.0160963
AT1G05490.1	chromatin remodeling 31	4233	9	1.66367	1	0.171783	4	0.902992	0	0	-3.27571	0.011452		-0.881584	0.366489		-3.88142	0.0122801		2.39412	0.125796		NA	NA		NA	NA
AT1G05500.1	Calcium-dependent lipid-binding (CaLB domain) family protein	1683	164	30.3158	51	8.76095	164	37.0227	73	16.4815	-1.79091	4.90577e-16	down	0.288341	0.104955		-0.879219	2.29312e-05		2.07925	6.88439e-22	up	0.91169	0.00129623		-1.16756	1.06809e-08	down
AT1G05510.1	Protein of unknown function (DUF1264)	726	0	0	0	0	0	0	0	0	NA	NA		NA	NA		NA	NA		NA	NA		NA	NA		NA	NA
AT1G05520.1	Sec23/Sec24 protein transport family protein	2352	153	28.2824	75	12.8838	218	49.2131	120	27.0929	-1.13435	4.41035e-08	down	0.799138	3.75095e-07		-0.0619886	0.798125		1.93349	3.29606e-26	up	1.07236	1.2803e-06	up	-0.861126	3.40822e-07
AT1G05530.1	UDP-glucosyl transferase 75B2	1368	0	0	0	0	0	0	0	0	NA	NA		NA	NA		NA	NA		NA	NA		NA	NA		NA	NA
AT1G05540.1	Protein of unknown function (DUF295)	1104	21	3.8819	5	0.858917	1	0.225748	2	0.451548	-2.17617	0.00162745		-4.10398	4.29942e-05	down	-3.10381	0.000317571	down	-1.92781	0.197601		-0.927638	0.51977		1.00017	0.658185
AT1G05550.3	Protein of unknown function (DUF295)	1158	3	0.554557	6	1.0307	0	0	1	0.225774	0.894218	0.460799		NA	NA		-1.29645	0.506891		-3.19084	0.0546582		-2.19067	0.146578		NA	NA
AT1G05560.1	UDP-glucosyltransferase 75B1	1410	166	30.6855	77	13.2273	178	40.1831	104	23.4805	-1.21403	1.50418e-09	down	0.389035	0.0217972		-0.386091	0.0553537		1.60307	6.04309e-17	up	0.827944	0.000363866		-0.775126	3.14229e-05
AT1G05570.1	callose synthase 1	5853	136	25.1399	26	4.46637	373	84.204	61	13.7722	-2.4928	5.73427e-20	down	1.74391	9.20473e-37	up	-0.868217	0.000151469		4.23672	7.91754e-94	up	1.62459	2.05669e-06	up	-2.61213	3.26522e-54	down
AT1G05575.1	unknown protein; FUNCTIONS IN: molecular_function unknown; INVOLVED IN: anaerobic respiration; LOCATED IN: endomembrane system; EXPRESSED IN: 17 plant structures; EXPRESSED DURING: 9 growth stages; BEST Arabidopsis thaliana protein match is: unknown protein (TAIR:AT2G31945.1); Has 63 Blast hits to 63 proteins in 10 species: Archae - 0; Bacteria - 0; Metazoa - 0; Fungi - 0; Plants - 63; Viruses - …	270	17	3.14249	74	12.712	43	9.70716	48	10.8372	2.01621	2.09592e-08	up	1.62714	8.43271e-05	up	1.78601	1.05398e-05	up	-0.389066	0.190942		-0.2302	0.487091		0.158865	0.687242
AT1G05577.1	Domain of unknown function (DUF966)	1119	0	0	1	0.171783	1	0.225748	0	0	NA	NA		NA	NA		NA	NA		0.394123	0.872974		NA	NA		NA	NA
AT1G05580.1	cation/H+ exchanger 23	2604	0	0	0	0	1	0.225748	0	0	NA	NA		NA	NA		NA	NA		NA	NA		NA	NA		NA	NA
AT1G05590.1	beta-hexosaminidase 2	1743	101	18.6701	53	9.10452	153	34.5394	57	12.8691	-1.03607	4.69286e-05	down	0.887518	3.57446e-06		-0.536813	0.0419525		1.92359	1.22883e-18	up	0.49926	0.113803		-1.42433	8.91034e-11	down
AT1G05600.2	Tetratricopeptide repeat (TPR)-like superfamily protein	1515	37	6.83953	10	1.71783	10	2.25748	7	1.58042	-1.99331	6.00727e-05	down	-1.59918	0.00126156		-2.11359	0.000103584	down	0.394123	0.595126		-0.120283	0.89802		-0.514406	0.567999
AT1G05610.1	ADP-glucose pyrophosphorylase small subunit 2	1431	2	0.369704	0	0	2	0.451496	1	0.225774	NA	NA		0.288341	0.880064		-0.711491	0.759907		NA	NA		NA	NA		-0.999833	0.653089
AT1G05615.1	Domain of unknown function (DUF313)	519	0	0	0	0	0	0	1	0.225774	NA	NA		NA	NA		NA	NA		NA	NA		NA	NA		NA	NA
AT1G05620.1	uridine-ribohydrolase 2	969	65	12.0154	67	11.5095	119	26.864	40	9.03097	-0.0620605	0.862825		1.16079	3.00098e-07	up	-0.411931	0.223425		1.22285	3.49851e-08	up	-0.349871	0.300578		-1.57272	8.28616e-10	down
AT1G05630.1	Endonuclease/exonuclease/phosphatase family protein	3513	125	23.1065	96	16.4912	37	8.35268	43	9.70829	-0.486604	0.0244853		-1.46799	1.04237e-08	down	-1.25101	6.34031e-07	down	-0.981386	0.000367529		-0.764407	0.00620374		0.216979	0.603394
AT1G05640.1	Ankyrin repeat family protein	1884	11	2.03337	2	0.343567	9	2.03173	5	1.12887	-2.56521	0.0134627		-0.00116542	0.998849		-0.848995	0.351035		2.56405	0.0146064		1.71622	0.201147		-0.847829	0.376334
AT1G05650.1	Pectin lyase-like superfamily protein	1185	0	0	0	0	0	0	0	0	NA	NA		NA	NA		NA	NA		NA	NA		NA	NA		NA	NA
AT1G05660.1	Pectin lyase-like superfamily protein	1185	0	0	0	0	0	0	0	0	NA	NA		NA	NA		NA	NA		NA	NA		NA	NA		NA	NA
AT1G05670.2	Pentatricopeptide repeat (PPR-like) superfamily protein	2226	12	2.21823	1	0.171783	5	1.12874	2	0.451548	-3.69074	0.00190515		-0.974693	0.247253		-2.29645	0.0257179		2.71605	0.0637944		1.39429	0.520001		-1.32176	0.338443
AT1G05675.1	UDP-Glycosyltransferase superfamily protein	1362	27	4.99101	85	14.6016	69	15.5766	44	9.93406	1.54872	6.51669e-07	up	1.64198	3.87173e-07	up	0.993053	0.00958444		0.0932566	0.738967		-0.555669	0.0592011		-0.648925	0.0348191
AT1G05680.1	Uridine diphosphate glycosyltransferase 74E2	1362	9	1.66367	23	3.95102	573	129.354	31	6.999	1.24786	0.0375861		6.28081	4.46531e-149	up	2.07278	0.000105024	up	5.03295	1.01214e-153	up	0.824925	0.0645933		-4.20803	2.09269e-123	down
AT1G05690.1	BTB and TAZ domain protein 3	1095	19	3.51219	8	1.37427	33	7.44968	16	3.61239	-1.35371	0.0368896		1.08481	0.0141115		0.0405811	0.950773		2.43852	3.05985e-06	up	1.39429	0.0404552		-1.04423	0.0277594
AT1G05700.1	Leucine-rich repeat transmembrane protein kinase protein	2559	0	0	0	0	1	0.225748	0	0	NA	NA		NA	NA		NA	NA		NA	NA		NA	NA		NA	NA
AT1G05710.2	basic helix-loop-helix (bHLH) DNA-binding superfamily protein	516	37	6.83953	70	12.0248	14	3.16047	17	3.83816	0.814048	0.00953496		-1.11376	0.016464		-0.833482	0.072636		-1.92781	2.79949e-07	down	-1.64753	7.99701e-06	down	0.280275	0.678106
AT1G05720.1	selenoprotein family protein	492	121	22.3671	102	17.5219	250	56.437	118	26.6414	-0.35222	0.11094		1.33526	3.23986e-17	up	0.252288	0.256952		1.68748	5.41871e-25	up	0.604508	0.00459608		-1.08297	2.16632e-11	down
AT1G05730.1	Eukaryotic protein of unknown function (DUF842)	450	6	1.10911	2	0.343567	8	1.80598	5	1.12887	-1.69074	0.184502		0.703379	0.446786		0.0254742	0.981572		2.39412	0.0275387		1.71622	0.201147		-0.677904	0.504947
AT1G05740.1	Eukaryotic protein of unknown function (DUF842)	438	0	0	2	0.343567	0	0	0	0	NA	NA		NA	NA		NA	NA		NA	NA		NA	NA		NA	NA
AT1G05750.1	Tetratricopeptide repeat (TPR)-like superfamily protein	1503	9	1.66367	9	1.54605	32	7.22394	17	3.83816	-0.105782	0.922933		2.11842	4.86372e-05	up	1.20605	0.0676132		2.2242	1.43017e-05	up	1.31183	0.0437972		-0.91237	0.0553968
AT1G05760.1	Mannose-binding lectin superfamily protein	525	29	5.36071	11	1.88962	12	2.70898	9	2.03197	-1.50433	0.00427544		-0.984677	0.0587192		-1.39955	0.0127473		0.519654	0.447534		0.104784	0.9033		-0.41487	0.614146
AT1G05770.1	Mannose-binding lectin superfamily protein	555	6	1.10911	14	2.40497	7	1.58024	3	0.677323	1.11661	0.150438		0.510734	0.601019		-0.711491	0.574261		-0.605877	0.407249		-1.8281	0.0417851		-1.22223	0.280116
AT1G05780.1	Vacuolar ATPase assembly integral membrane protein VMA21-like domain	321	18	3.32734	7	1.20248	7	1.58024	6	1.35465	-1.46835	0.0302826		-1.07423	0.115016		-1.29645	0.072242		0.394123	0.662352		0.171898	0.88176		-0.222225	0.840949
AT1G05785.2	Got1/Sft2-like vescicle transport protein family	408	23	4.2516	36	6.1842	27	6.0952	44	9.93406	0.540581	0.224931		0.519667	0.270758		1.22438	0.00185536		-0.0209145	0.962011		0.683797	0.0612534		0.704712	0.0737706
AT1G05790.1	lipase class 3 family protein	2064	102	18.8549	25	4.29458	92	20.7688	41	9.25674	-2.13435	8.53601e-13	down	0.139478	0.58183		-1.02636	0.000161284	down	2.27383	3.52854e-14	up	1.10799	0.00504126		-1.16584	2.55952e-05	down
AT1G05800.1	alpha/beta-Hydrolases superfamily protein	1416	0	0	0	0	0	0	0	0	NA	NA		NA	NA		NA	NA		NA	NA		NA	NA		NA	NA
AT1G05805.1	basic helix-loop-helix (bHLH) DNA-binding superfamily protein	1089	235	43.4403	252	43.2894	346	78.1088	412	93.019	-0.00501886	0.975741		0.846452	1.03398e-11		1.09849	1.90499e-20	up	0.851471	2.08247e-12		1.10351	2.78795e-21	up	0.25204	0.0315725
AT1G05810.1	RAB GTPase homolog A5E	786	112	20.7034	131	22.5036	32	7.22394	110	24.8352	0.120286	0.61311		-1.51901	2.85768e-08	down	0.262513	0.255407		-1.6393	2.64215e-10	down	0.142227	0.543071		1.78153	1.02178e-10	up
AT1G05820.1	SIGNAL PEPTIDE PEPTIDASE-LIKE 5	1611	8	1.47882	9	1.54605	0	0	11	2.48352	0.0641432	0.959679		-3.71166	0.0179439		0.74794	0.356193		-3.7758	0.0108462		0.683797	0.383292		4.4596	0.00204624
AT1G05830.2	trithorax-like protein 2	3252	86	15.8973	20	3.43567	52	11.7389	24	5.41858	-2.21012	2.15941e-11	down	-0.437484	0.117322		-1.55279	1.17726e-06	down	1.77263	1.72875e-06	up	0.657325	0.197599		-1.11531	0.0028168
AT1G05835.1	PHD finger protein	384	69	12.7548	160	27.4853	24	5.41795	136	30.7053	1.10762	1.25995e-07	up	-1.23522	0.000265038	down	1.26745	4.86275e-09	up	-2.34284	5.33147e-19	down	0.159825	0.438982		2.50267	1.95897e-19	up
AT1G05840.1	Eukaryotic aspartyl protease family protein	1458	200	36.9704	70	12.0248	366	82.6238	200	45.1548	-1.62036	6.26824e-17	down	1.16018	4.9569e-20	up	0.288509	0.0800643		2.78054	5.3807e-66	up	1.90886	2.67043e-23	up	-0.871676	1.32504e-11
AT1G05850.1	Chitinase family protein	966	5051	933.688	3477	597.291	1098	247.871	2654	599.205	-0.644508	3.41239e-91		-1.91335	0	down	-0.639892	4.18593e-79		-1.26884	2.76034e-166	down	0.00461576	0.924144		1.27346	9.95152e-145	up
AT1G05860.1	unknown protein; FUNCTIONS IN: molecular_function unknown; INVOLVED IN: biological_process unknown; LOCATED IN: chloroplast; EXPRESSED IN: 20 plant structures; EXPRESSED DURING: 11 growth stages; BEST Arabidopsis thaliana protein match is: unknown protein (TAIR:AT2G31600.1); Has 101 Blast hits to 100 proteins in 32 species: Archae - 0; Bacteria - 0; Metazoa - 28; Fungi - 2; Plants - 66; Viruses -…	843	33	6.10012	20	3.43567	31	6.99819	32	7.22477	-0.828248	0.0680023		0.198143	0.656699		0.244114	0.595832		1.02639	0.0179301		1.07236	0.01704		0.0459711	0.938734
AT1G05870.4	Protein of unknown function (DUF1685)	570	76	14.0488	75	12.8838	36	8.12693	17	3.83816	-0.124891	0.682866		-0.789661	0.00958696		-1.87196	1.65606e-07	down	-0.664771	0.0274487		-1.74707	1.29527e-06	down	-1.08229	0.0172098
AT1G05880.2	RING/U-box superfamily protein	1491	2	0.369704	7	1.20248	56	12.6419	7	1.58042	1.70157	0.162461		5.0957	2.22862e-15	up	2.09586	0.0822736		3.39412	3.86094e-13	up	0.39429	0.69875		-2.99983	3.40891e-10	down
AT1G05890.2	RING/U-box superfamily protein	1785	375	69.3196	185	31.7799	345	77.8831	189	42.6713	-1.12515	4.1659e-18	down	0.168047	0.167184		-0.699996	9.68927e-08		1.29319	2.61943e-23	up	0.425151	0.00970361		-0.868043	6.28511e-11
AT1G05894.1	unknown protein; LOCATED IN: chloroplast; BEST Arabidopsis thaliana protein match is: unknown protein (TAIR:AT2G31480.1); Has 35333 Blast hits to 34131 proteins in 2444 species: Archae - 798; Bacteria - 22429; Metazoa - 974; Fungi - 991; Plants - 531; Viruses - 0; Other Eukaryotes - 9610 (source: NCBI BLink).	1374	0	0	0	0	4	0.902992	0	0	NA	NA		NA	NA		NA	NA		NA	NA		NA	NA		NA	NA
AT1G05900.2	endonuclease III 2	1161	43	7.94864	30	5.1535	37	8.35268	20	4.51548	-0.625156	0.107345		0.0715298	0.868169		-0.815828	0.055806		0.696686	0.0665769		-0.190672	0.728002		-0.887358	0.0434342
AT1G05910.1	cell division cycle protein 48-related / CDC48-related	3633	95	17.561	20	3.43567	150	33.8622	35	7.9021	-2.35371	2.23968e-13	down	0.947304	1.17919e-06		-1.15206	5.95346e-05	down	3.30101	2.01493e-32	up	1.20165	0.00571679		-2.09937	1.88227e-17	down
AT1G05920.1	Domain of unknown function (DUF313)	948	0	0	0	0	0	0	0	0	NA	NA		NA	NA		NA	NA		NA	NA		NA	NA		NA	NA
AT1G05925.1	unknown protein; LOCATED IN: endomembrane system; Has 30201 Blast hits to 17322 proteins in 780 species: Archae - 12; Bacteria - 1396; Metazoa - 17338; Fungi - 3422; Plants - 5037; Viruses - 0; Other Eukaryotes - 2996 (source: NCBI BLink).	162	0	0	0	0	0	0	0	0	NA	NA		NA	NA		NA	NA		NA	NA		NA	NA		NA	NA
AT1G05930.1	Domain of unknown function (DUF313)	957	0	0	0	0	0	0	0	0	NA	NA		NA	NA		NA	NA		NA	NA		NA	NA		NA	NA
AT1G05940.1	cationic amino acid transporter 9	1710	307	56.7496	200	34.3567	386	87.1387	283	63.8941	-0.72402	1.12324e-07		0.618703	6.12014e-08		0.171072	0.223349		1.34272	2.0861e-27	up	0.895093	8.08737e-11		-0.447631	0.000198997
AT1G05950.1	unknown protein; Has 50 Blast hits to 45 proteins in 14 species: Archae - 5; Bacteria - 0; Metazoa - 4; Fungi - 0; Plants - 34; Viruses - 0; Other Eukaryotes - 7 (source: NCBI BLink).	1884	7	1.29397	1	0.171783	11	2.48323	2	0.451548	-2.91314	0.0373967		0.940418	0.232996		-1.51885	0.223507		3.85355	0.000999044	up	1.39429	0.520001		-2.45926	0.0185664
AT1G05960.2	ARM repeat superfamily protein	3012	129	23.8459	37	6.35598	73	16.4796	34	7.67632	-1.90756	6.94581e-14	down	-0.533061	0.0179052		-1.63526	3.77134e-10	down	1.37449	2.53235e-06	up	0.2723	0.527144		-1.10219	0.000391597	down
AT1G05970.2	RNA-binding (RRM/RBD/RNP motifs) family protein	603	72	13.3094	54	9.2763	38	8.57842	38	8.57942	-0.520819	0.0745069		-0.633656	0.0408257		-0.633489	0.0468583		-0.112837	0.758376		-0.11267	0.789207		0.000167412	1
AT1G05990.1	EF hand calcium-binding protein family	453	0	0	0	0	0	0	1	0.225774	NA	NA		NA	NA		NA	NA		NA	NA		NA	NA		NA	NA
AT1G06000.1	UDP-Glycosyltransferase superfamily protein	1308	115	21.258	318	54.6271	373	84.204	275	62.0879	1.36161	3.37415e-19	up	1.98588	1.2111e-43	up	1.54631	4.9435e-23	up	0.624272	3.21353e-08		0.184695	0.181977		-0.439577	0.000332459
AT1G06010.1	unknown protein; Has 25 Blast hits to 25 proteins in 9 species: Archae - 0; Bacteria - 0; Metazoa - 0; Fungi - 0; Plants - 25; Viruses - 0; Other Eukaryotes - 0 (source: NCBI BLink).	237	50	9.24261	62	10.6506	43	9.70716	62	13.998	0.204558	0.550671		0.0707498	0.8614		0.598849	0.0526882		-0.133809	0.688936		0.39429	0.193075		0.528099	0.103376
AT1G06020.1	pfkB-like carbohydrate kinase family protein	1038	0	0	3	0.51535	0	0	1	0.225774	NA	NA		NA	NA		NA	NA		NA	NA		-1.19067	0.541486		NA	NA
AT1G06030.1	pfkB-like carbohydrate kinase family protein	990	0	0	5	0.858917	1	0.225748	0	0	3.21615	0.0801324		NA	NA		NA	NA		-1.92781	0.197601		-2.92764	0.115382		NA	NA
AT1G06040.1	B-box zinc finger family protein	747	1243	229.771	1115	191.538	803	181.276	947	213.808	-0.262564	3.44266e-05		-0.342013	3.63939e-07		-0.103881	0.149628		-0.0794488	0.279754		0.158683	0.0251902		0.238132	0.00145835
AT1G06050.1	Protein of unknown function (DUF1336)	942	30	5.54557	37	6.35598	60	13.5449	68	15.3526	0.196781	0.66704		1.28834	9.70959e-05	up	1.46908	4.95384e-06	up	1.09156	0.000429424	up	1.2723	3.47383e-05	up	0.18074	0.579768
AT1G06060.1	LisH and RanBPM domains containing protein	642	88	16.267	58	9.96343	96	21.6718	103	23.2547	-0.707232	0.0075151		0.413872	0.0798442		0.515578	0.0273845		1.1211	4.3196e-06	up	1.22281	5.93314e-07	up	0.101705	0.705068
AT1G06070.1	Basic-leucine zipper (bZIP) transcription factor family protein	1272	88	16.267	56	9.61987	243	54.8568	108	24.3836	-0.757859	0.00432646		1.75372	1.71438e-24	up	0.583964	0.0104716		2.51158	1.0637e-39	up	1.34182	3.23512e-08	up	-1.16976	1.97826e-12	down
AT1G06080.1	delta 9 desaturase 1	918	78	14.4185	32	5.49707	17	3.83772	29	6.54745	-1.39118	5.56424e-06	down	-1.9096	5.42262e-08	down	-1.13891	0.000347222	down	-0.518414	0.266792		0.252271	0.586291		0.770686	0.121261
AT1G06090.1	Fatty acid desaturase family protein	900	12	2.21823	4	0.687133	6	1.35449	6	1.35465	-1.69074	0.0521711		-0.711659	0.389211		-0.711491	0.410356		0.979086	0.340723		0.979253	0.381157		0.000167412	1
AT1G06100.1	Fatty acid desaturase family protein	900	9	1.66367	30	5.1535	6	1.35449	12	2.70929	1.63118	0.00288042		-0.296621	0.756598		0.703546	0.361667		-1.92781	0.000930229	down	-0.927638	0.0813305		1.00017	0.224586
AT1G06110.1	SKP1/ASK-interacting protein 16	1311	232	42.8857	160	27.4853	285	64.3382	278	62.7652	-0.641835	4.24791e-05		0.585178	1.16593e-05		0.549469	5.85178e-05		1.22701	5.02981e-18	up	1.1913	1.89574e-16	up	-0.0357096	0.830607
AT1G06120.1	Fatty acid desaturase family protein	900	0	0	0	0	0	0	0	0	NA	NA		NA	NA		NA	NA		NA	NA		NA	NA		NA	NA
AT1G06130.1	glyoxalase 2-4	996	151	27.9127	85	14.6016	218	49.2131	73	16.4815	-0.934796	4.23691e-06		0.818121	2.11311e-07		-0.760072	0.000393095		1.75292	4.36243e-23	up	0.174724	0.545523		-1.57819	3.46813e-17	down
AT1G06135.1	unknown protein; FUNCTIONS IN: molecular_function unknown; INVOLVED IN: biological_process unknown; LOCATED IN: endomembrane system; BEST Arabidopsis thaliana protein match is: unknown protein (TAIR:AT2G31345.1); Has 35333 Blast hits to 34131 proteins in 2444 species: Archae - 798; Bacteria - 22429; Metazoa - 974; Fungi - 991; Plants - 531; Viruses - 0; Other Eukaryotes - 9610 (source: NCBI BLink…	210	0	0	1	0.171783	2	0.451496	3	0.677323	NA	NA		NA	NA		NA	NA		1.39412	0.476089		1.97925	0.282241		0.58513	0.73698
AT1G06137.1	unknown protein; FUNCTIONS IN: molecular_function unknown; INVOLVED IN: biological_process unknown; LOCATED IN: endomembrane system; BEST Arabidopsis thaliana protein match is: unknown protein (TAIR:AT1G06135.1); Has 30201 Blast hits to 17322 proteins in 780 species: Archae - 12; Bacteria - 1396; Metazoa - 17338; Fungi - 3422; Plants - 5037; Viruses - 0; Other Eukaryotes - 2996 (source: NCBI BLin…	207	0	0	1	0.171783	6	1.35449	7	1.58042	NA	NA		3.8733	0.0217997		4.09586	0.0131344		2.97909	0.0318437		3.20165	0.0215708		0.22256	0.841348
AT1G06140.1	Pentatricopeptide repeat (PPR) superfamily protein	1677	3	0.554557	0	0	6	1.35449	0	0	NA	NA		1.28834	0.259225		NA	NA		3.97909	0.0154651		NA	NA		-3.5848	0.0391773
AT1G06148.2	Unknown gene	252	1	0.184852	1	0.171783	1	0.225748	1	0.225774	-0.105782	0.972357		0.288341	0.913485		0.288509	0.920904		0.394123	0.872974		0.39429	0.888362		0.000167412	1
AT1G06149.1	conserved peptide upstream open reading frame 8	105	4	0.739409	3	0.51535	5	1.12874	4	0.903097	-0.520819	0.714943		0.610269	0.603569		0.288509	0.84347		1.13109	0.327429		0.809328	0.551845		-0.321761	0.805503
AT1G06150.1	basic helix-loop-helix (bHLH) DNA-binding superfamily protein	3969	86	15.8973	32	5.49707	94	21.2203	25	5.64436	-1.53205	2.48484e-07	down	0.416665	0.0812838		-1.4939	2.42422e-06	down	1.94871	4.20008e-12	up	0.0381466	0.940866		-1.91057	3.93331e-10	down
AT1G06160.1	octadecanoid-responsive Arabidopsis AP2/ERF 59	735	233	43.0706	191	32.8106	40	9.02992	205	46.2837	-0.392539	0.0110476		-2.25392	1.29402e-26	down	0.103803	0.557921		-1.86138	4.76296e-17	down	0.496342	0.0016373		2.35772	5.88194e-27	up
AT1G06170.2	basic helix-loop-helix (bHLH) DNA-binding superfamily protein	1263	1	0.184852	0	0	1	0.225748	0	0	NA	NA		0.288341	0.913485		NA	NA		NA	NA		NA	NA		NA	NA
AT1G06180.1	myb domain protein 13	741	42	7.76379	57	9.79165	331	74.7226	178	40.1878	0.334791	0.338112		3.26671	1.04637e-66	up	2.37192	3.22824e-26	up	2.93192	5.09804e-63	up	2.03713	1.29043e-22	up	-0.894787	5.00713e-11
AT1G06190.1	Rho termination factor	1206	188	34.7522	116	19.9269	147	33.185	124	27.996	-0.80239	6.73429e-06		-0.0665753	0.742754		-0.311884	0.100311		0.735814	7.17304e-05		0.490506	0.0175594		-0.245309	0.235622
AT1G06200.1	Peptidase S24/S26A/S26B/S26C family protein	621	189	34.9371	70	12.0248	200	45.1496	123	27.7702	-1.53874	5.85591e-15	down	0.369955	0.0202184		-0.331219	0.079311		1.9087	9.3499e-24	up	1.20752	5.66867e-08	up	-0.701174	5.45036e-05
AT1G06210.1	ENTH/VHS/GAT family protein	1152	83	15.3427	37	6.35598	97	21.8976	46	10.3856	-1.27137	1.28517e-05	down	0.513215	0.0292542		-0.562969	0.0553731		1.78458	3.47874e-11	up	0.708399	0.0470365		-1.07618	5.29088e-05	down
AT1G06220.2	Ribosomal protein S5/Elongation factor G/III/V family protein	2964	231	42.7009	103	17.6937	141	31.8305	69	15.5784	-1.27103	8.98652e-14	down	-0.423856	0.00981248		-1.45472	8.16011e-15	down	0.847174	1.04841e-05		-0.183686	0.514072		-1.03086	2.04041e-06	down
AT1G06225.1	CLAVATA3/ESR-RELATED 3	252	0	0	0	0	0	0	0	0	NA	NA		NA	NA		NA	NA		NA	NA		NA	NA		NA	NA
AT1G06230.2	global transcription factor group E4	2301	164	30.3158	63	10.8224	116	26.1868	27	6.0959	-1.48605	1.64143e-12	down	-0.21123	0.294334		-2.31416	1.88756e-19	down	1.27482	1.82297e-08	up	-0.828102	0.0188539		-2.10293	9.30415e-14	down
AT1G06240.1	Protein of unknown function DUF455	1152	70	12.9397	86	14.7734	66	14.8994	98	22.1259	0.1912	0.506228		0.203452	0.493517		0.773935	0.00146992		0.0122524	0.965804		0.582736	0.0132561		0.570483	0.0242287
AT1G06250.1	alpha/beta-Hydrolases superfamily protein	1272	6	1.10911	4	0.687133	7	1.58024	9	2.03197	-0.690744	0.550389		0.510734	0.601019		0.873471	0.337827		1.20148	0.218155		1.56422	0.100266		0.362737	0.703147
AT1G06260.1	Cysteine proteinases superfamily protein	1032	10	1.84852	4	0.687133	8	1.80598	16	3.61239	-1.42771	0.124011		-0.0335869	0.96959		0.966581	0.147828		1.39412	0.134092		2.39429	0.00230999		1.00017	0.153736
AT1G06270.1	Pentatricopeptide repeat (PPR) superfamily protein	1032	21	3.8819	5	0.858917	19	4.28921	6	1.35465	-2.17617	0.00162745		0.143951	0.808277		-1.51885	0.02557		2.32012	0.000673667	up	0.657325	0.548418		-1.6628	0.0160963
AT1G06280.1	LOB domain-containing protein 2	621	5	0.924261	0	0	0	0	1	0.225774	-3.42771	0.0607753		-3.03359	0.0930841		-2.03342	0.206871		NA	NA		NA	NA		NA	NA
AT1G06290.1	acyl-CoA oxidase 3	2028	475	87.8048	374	64.247	829	187.145	483	109.049	-0.450671	2.0467e-05		1.09179	4.69918e-40	up	0.312604	0.00206447		1.54246	1.39765e-70	up	0.763275	9.08401e-14		-0.779182	8.44504e-21
AT1G06310.1	acyl-CoA oxidase 6	2028	0	0	0	0	0	0	0	0	NA	NA		NA	NA		NA	NA		NA	NA		NA	NA		NA	NA
AT1G06320.1	unknown protein; Has 24 Blast hits to 24 proteins in 10 species: Archae - 0; Bacteria - 2; Metazoa - 0; Fungi - 0; Plants - 20; Viruses - 0; Other Eukaryotes - 2 (source: NCBI BLink).	588	0	0	0	0	0	0	1	0.225774	NA	NA		NA	NA		NA	NA		NA	NA		NA	NA		NA	NA
AT1G06330.1	Heavy metal transport/detoxification superfamily protein	480	0	0	0	0	0	0	1	0.225774	NA	NA		NA	NA		NA	NA		NA	NA		NA	NA		NA	NA
AT1G06340.1	Plant Tudor-like protein	405	0	0	0	0	0	0	1	0.225774	NA	NA		NA	NA		NA	NA		NA	NA		NA	NA		NA	NA
AT1G06350.1	Fatty acid desaturase family protein	903	25	4.6213	27	4.63815	9	2.03173	34	7.67632	0.00524947	0.99215		-1.18559	0.0403789		0.732115	0.0912956		-1.19084	0.0305534		0.726866	0.0846101		1.91771	0.000248881	up
AT1G06360.1	Fatty acid desaturase family protein	900	61	11.276	99	17.0066	88	19.8658	84	18.965	0.592837	0.0207507		0.817035	0.00130708		0.750089	0.00449641		0.224198	0.340781		0.157251	0.552313		-0.0669468	0.825447
AT1G06380.1	Ribosomal protein L1p/L10e family	765	20	3.69704	20	3.43567	31	6.99819	13	2.93506	-0.105782	0.873583		0.920609	0.0402962		-0.33298	0.610595		1.02639	0.0179301		-0.227198	0.739295		-1.25359	0.0125549
AT1G06390.2	GSK3/SHAGGY-like protein kinase 1	1224	273	50.4646	112	19.2397	131	29.573	124	27.996	-1.39118	2.30187e-18	down	-0.770993	6.22384e-07		-0.850052	7.21304e-08		0.620191	0.00139116		0.541132	0.00893778		-0.0790593	0.739555
AT1G06400.1	Ras-related small GTP-binding family protein	651	383	70.7984	179	30.7492	515	116.26	306	69.0869	-1.20317	1.85638e-20	down	0.715569	6.49419e-13		-0.0353041	0.81866		1.91874	1.0146e-59	up	1.16786	1.77058e-17	up	-0.750873	1.53177e-12
AT1G06410.1	trehalose-phosphatase/synthase 7	2556	444	82.0744	158	27.1418	618	139.512	193	43.5744	-1.59642	9.08021e-36	down	0.765388	4.76182e-17		-0.91345	1.26653e-13		2.36181	1.54482e-92	up	0.682967	3.37242e-05		-1.67884	2.58048e-51	down
AT1G06420.1	unknown protein; Has 1017 Blast hits to 654 proteins in 124 species: Archae - 0; Bacteria - 39; Metazoa - 232; Fungi - 69; Plants - 40; Viruses - 0; Other Eukaryotes - 637 (source: NCBI BLink).	666	7	1.29397	1	0.171783	0	0	0	0	-2.91314	0.0373967		-3.51901	0.0309641		-3.51885	0.0357302		NA	NA		NA	NA		NA	NA
AT1G06430.1	FTSH protease 8	2058	1232	227.738	891	153.059	2096	473.168	830	187.393	-0.573287	1.1299e-18		1.05498	1.85797e-94	up	-0.28131	3.92824e-05		1.62826	2.26073e-191	up	0.291976	8.80477e-05		-1.33629	3.43418e-123	down
AT1G06440.1	Ubiquitin carboxyl-terminal hydrolase family protein	1173	1	0.184852	4	0.687133	5	1.12874	5	1.12887	1.89422	0.266648		2.61027	0.0852788		2.61044	0.0958446		0.716051	0.512187		0.716219	0.550947		0.000167412	1
AT1G06450.1	Polynucleotidyl transferase, ribonuclease H-like superfamily protein	1083	23	4.2516	8	1.37427	24	5.41795	19	4.28971	-1.62934	0.00725927		0.349742	0.488767		0.0128742	0.981188		1.97909	0.000538194	up	1.64222	0.0103823		-0.336868	0.547063
AT1G06460.1	alpha-crystallin domain 32.1	858	258	47.6919	178	30.5774	137	30.9275	184	41.5425	-0.641276	1.52162e-05		-0.624854	6.76898e-05		-0.199157	0.223529		0.0164217	0.932307		0.442119	0.0080611		0.425697	0.0176487
AT1G06470.2	Nucleotide/sugar transporter family protein	1245	69	12.7548	35	6.01242	26	5.86945	31	6.999	-1.08502	0.000539242	down	-1.11974	0.000783514	down	-0.86582	0.00881635		-0.0347203	0.936999		0.219204	0.629662		0.253924	0.609143
AT1G06475.1	unknown protein; Has 35333 Blast hits to 34131 proteins in 2444 species: Archae - 798; Bacteria - 22429; Metazoa - 974; Fungi - 991; Plants - 531; Viruses - 0; Other Eukaryotes - 9610 (source: NCBI BLink).	282	38	7.02438	48	8.2456	5	1.12874	13	2.93506	0.231253	0.555339		-2.63766	4.54996e-06	down	-1.25898	0.00824193		-2.86891	7.23525e-08	down	-1.49023	0.000733109	down	1.37868	0.0917489
AT1G06490.1	glucan synthase-like 7	5877	7	1.29397	5	0.858917	8	1.80598	4	0.903097	-0.591209	0.57785		0.480986	0.597957		-0.518846	0.650551		1.07219	0.230197		0.0723624	0.955618		-0.999833	0.333748
AT1G06500.4	unknown protein; FUNCTIONS IN: molecular_function unknown; INVOLVED IN: biological_process unknown; LOCATED IN: cellular_component unknown; EXPRESSED IN: 22 plant structures; EXPRESSED DURING: 13 growth stages; Has 25 Blast hits to 25 proteins in 10 species: Archae - 0; Bacteria - 0; Metazoa - 0; Fungi - 0; Plants - 25; Viruses - 0; Other Eukaryotes - 0 (source: NCBI BLink).	411	64	11.8305	21	3.60745	7	1.58024	15	3.38661	-1.71346	1.53534e-06	down	-2.9043	2.27069e-10	down	-1.8046	3.29269e-06	down	-1.19084	0.0579818		-0.0911364	0.885487		1.0997	0.134483
AT1G06510.1	unknown protein; FUNCTIONS IN: molecular_function unknown; INVOLVED IN: biological_process unknown; LOCATED IN: chloroplast; EXPRESSED IN: 21 plant structures; EXPRESSED DURING: 13 growth stages; Has 376 Blast hits to 369 proteins in 152 species: Archae - 5; Bacteria - 113; Metazoa - 105; Fungi - 46; Plants - 27; Viruses - 2; Other Eukaryotes - 78 (source: NCBI BLink).	834	63	11.6457	41	7.04312	107	24.155	36	8.12787	-0.72551	0.0222192		1.05253	8.22469e-06	up	-0.518846	0.129635		1.77804	3.66758e-12	up	0.206663	0.621783		-1.57137	6.57242e-09	down
AT1G06515.2	Protein of unknown function (DUF3317)	171	43	7.94864	47	8.07382	41	9.25567	29	6.54745	0.0225423	0.968574		0.219628	0.566832		-0.279775	0.518207		0.197086	0.575803		-0.302317	0.469342		-0.499404	0.221066
AT1G06520.1	glycerol-3-phosphate acyltransferase 1	1758	15	2.77278	13	2.23318	63	14.2221	63	14.2238	-0.312233	0.657463		2.35873	5.57513e-10	up	2.3589	7.73554e-10	up	2.67096	6.89666e-12	up	2.67113	1.61313e-11	up	0.000167412	1
AT1G06530.1	Tropomyosin-related	972	238	43.9948	99	17.0066	332	74.9483	210	47.4126	-1.37124	8.53855e-16	down	0.768563	1.01192e-09		0.107936	0.533205		2.13981	1.23224e-44	up	1.47918	2.76018e-17	up	-0.660627	5.95306e-07
AT1G06540.1	unknown protein; BEST Arabidopsis thaliana protein match is: unknown protein (TAIR:AT2G30930.1); Has 16 Blast hits to 16 proteins in 3 species: Archae - 0; Bacteria - 0; Metazoa - 0; Fungi - 0; Plants - 16; Viruses - 0; Other Eukaryotes - 0 (source: NCBI BLink).	378	0	0	0	0	2	0.451496	0	0	NA	NA		NA	NA		NA	NA		NA	NA		NA	NA		NA	NA
AT1G06550.1	ATP-dependent caseinolytic (Clp) protease/crotonase family protein	1164	96	17.7458	64	10.9941	132	29.7987	36	8.12787	-0.690744	0.00614353		0.747773	0.000239021		-1.12653	7.49339e-05	down	1.43852	3.73504e-11	up	-0.435785	0.206177		-1.8743	1.74052e-13	down
AT1G06560.1	NOL1/NOP2/sun family protein	1800	59	10.9063	52	8.93273	41	9.25567	70	15.8042	-0.287985	0.384292		-0.23675	0.498409		0.535149	0.0641829		0.0512353	0.884901		0.823134	0.00417321		0.771898	0.012006
AT1G06570.1	phytoene desaturation 1	1422	739	136.606	707	121.451	1389	313.564	1034	233.451	-0.169646	0.0458739		1.19874	4.75864e-77	up	0.773099	4.29774e-28		1.36839	1.84635e-98	up	0.942745	1.73472e-40		-0.425643	3.37004e-12
AT1G06580.1	Pentatricopeptide repeat (PPR) superfamily protein	1503	14	2.58793	1	0.171783	12	2.70898	12	2.70929	-3.91314	0.000576329	down	0.0659488	0.926785		0.0661162	0.931726		3.97909	0.000502772	up	3.97925	0.000789072	up	0.000167412	1
AT1G06590.1	unknown protein; Has 380 Blast hits to 268 proteins in 109 species: Archae - 0; Bacteria - 0; Metazoa - 245; Fungi - 73; Plants - 49; Viruses - 0; Other Eukaryotes - 13 (source: NCBI BLink).	2751	31	5.73042	21	3.60745	60	13.5449	39	8.80519	-0.667661	0.151503		1.24104	0.000157131	up	0.619715	0.121328		1.9087	5.82043e-08	up	1.28738	0.00190841		-0.621321	0.0609241
AT1G06620.1	2-oxoglutarate (2OG) and Fe(II)-dependent oxygenase superfamily protein	1098	75	13.8639	68	11.6813	363	81.9465	132	29.8022	-0.247138	0.397609		2.56335	1.31739e-57	up	1.10408	2.89602e-07	up	2.81049	3.53169e-66	up	1.35122	6.50749e-10	up	-1.45926	4.96864e-25	down
AT1G06630.1	F-box/RNI-like superfamily protein	1434	108	19.964	112	19.2397	34	7.67543	52	11.7403	-0.0533144	0.844122		-1.37908	4.43255e-07	down	-0.765939	0.00289777		-1.32577	7.25572e-07	down	-0.712625	0.00539039		0.613144	0.0860505
AT1G06640.1	2-oxoglutarate (2OG) and Fe(II)-dependent oxygenase superfamily protein	1110	709	131.06	542	93.1066	68	15.3509	239	53.96	-0.493275	9.57808e-09		-3.09384	8.15072e-111	down	-1.28027	5.18416e-36	down	-2.60056	3.45577e-69	down	-0.786992	1.73357e-12		1.81357	1.31037e-22	up
AT1G06645.1	2-oxoglutarate (2OG) and Fe(II)-dependent oxygenase superfamily protein	1101	53	9.79717	574	98.6036	153	34.5394	60	13.5465	3.3312	2.85475e-101	up	1.81781	1.4526e-16	up	0.467479	0.138499		-1.5134	1.04086e-36	down	-2.86373	1.93587e-80	down	-1.35033	5.13755e-10	down
AT1G06650.2	2-oxoglutarate (2OG) and Fe(II)-dependent oxygenase superfamily protein	1110	196	36.231	774	132.96	439	99.1034	231	52.1538	1.8757	7.52535e-72	up	1.45171	2.81449e-33	up	0.525548	0.000492577		-0.42399	1.13466e-06		-1.35015	4.72003e-41	down	-0.926161	4.49631e-15
AT1G06660.1	unknown protein; BEST Arabidopsis thaliana protein match is: unknown protein (TAIR:AT2G30820.2); Has 166 Blast hits to 144 proteins in 35 species: Archae - 0; Bacteria - 17; Metazoa - 13; Fungi - 20; Plants - 104; Viruses - 0; Other Eukaryotes - 12 (source: NCBI BLink).	1446	10	1.84852	5	0.858917	10	2.25748	9	2.03197	-1.10578	0.217618		0.288341	0.726142		0.136506	0.887703		1.39412	0.0923009		1.24229	0.175503		-0.151836	0.870851
AT1G06670.1	nuclear DEIH-boxhelicase	4731	63	11.6457	26	4.46637	145	32.7335	22	4.96703	-1.38262	5.3884e-05	down	1.49097	3.898e-12	up	-1.22934	0.000663527	down	2.87359	1.00748e-27	up	0.153282	0.792146		-2.72031	1.53557e-22	down
AT1G06680.1	photosystem II subunit P-1	792	29525	5457.76	37335	6413.53	6350	1433.5	15416	3480.54	0.23281	9.7003e-95		-1.92877	0	down	-0.649	0		-2.16158	0	down	-0.88181	0		1.27977	0	up
AT1G06690.1	NAD(P)-linked oxidoreductase superfamily protein	1134	307	56.7496	408	70.0876	172	38.8287	253	57.1209	0.304549	0.010635		-0.547489	0.000117021		0.00940734	0.953024		-0.852038	2.89212e-11		-0.295141	0.0195586		0.556896	0.000238265
AT1G06700.2	Protein kinase superfamily protein	1086	406	75.05	307	52.7375	288	65.0154	228	51.4765	-0.509023	1.02583e-05		-0.20707	0.0918188		-0.543937	1.20147e-05		0.301953	0.0159788		-0.0349144	0.843454		-0.336868	0.0170019
AT1G06710.1	Tetratricopeptide repeat (TPR)-like superfamily protein	2994	3	0.554557	3	0.51535	8	1.80598	3	0.677323	-0.105782	0.959264		1.70338	0.0971543		0.288509	0.867275		1.80916	0.0677665		0.39429	0.806965		-1.41487	0.188015
AT1G06720.1	P-loop containing nucleoside triphosphate hydrolases superfamily protein	3444	35	6.46983	8	1.37427	70	15.8024	19	4.28971	-2.23506	2.59635e-05	down	1.28834	2.37177e-05	up	-0.592847	0.211431		3.52341	1.41853e-16	up	1.64222	0.0103823		-1.88119	1.15755e-07	down
AT1G06730.1	pfkB-like carbohydrate kinase family protein	1467	51	9.42746	33	5.66885	55	12.4161	57	12.8691	-0.733813	0.0391268		0.397276	0.214039		0.448973	0.167409		1.13109	0.000523631	up	1.18279	0.0003936	up	0.0516977	0.897145
AT1G06750.2	P-loop containing nucleoside triphosphate hydrolases superfamily protein	1581	0	0	0	0	2	0.451496	0	0	NA	NA		NA	NA		NA	NA		NA	NA		NA	NA		NA	NA
AT1G06760.1	winged-helix DNA-binding transcription factor family protein	825	1406	259.902	859	147.562	1211	273.381	1042	235.257	-0.816648	8.91895e-39		0.0729435	0.262549		-0.143733	0.0284212		0.889592	1.94162e-43		0.672916	3.68362e-23		-0.216676	0.000984467
AT1G06770.1	DREB2A-interacting protein 1	1266	49	9.05776	14	2.40497	58	13.0934	24	5.41858	-1.91314	6.14021e-06	down	0.531612	0.0870785		-0.741239	0.0609281		2.44475	4.12194e-10	up	1.1719	0.0274414		-1.27285	0.000395232	down
AT1G06780.2	galacturonosyltransferase 6	1809	46	8.5032	26	4.46637	37	8.35268	19	4.28971	-0.928904	0.0152582		-0.0257674	0.94752		-0.987126	0.0179236		0.903137	0.0202401		-0.0582218	0.918319		-0.961358	0.0297311
AT1G06790.1	RNA polymerase Rpb7 N-terminal domain-containing protein	615	34	6.28497	24	4.1228	32	7.22394	22	4.96703	-0.608282	0.168619		0.200878	0.646116		-0.339523	0.487604		0.809161	0.0511208		0.26876	0.619216		-0.540401	0.246818
AT1G06800.1	alpha/beta-Hydrolases superfamily protein	1548	168	31.0552	196	33.6695	91	20.5431	141	31.8342	0.116611	0.537891		-0.596182	0.00238708		0.0357425	0.880358		-0.712792	0.000101706		-0.080868	0.698374		0.631924	0.00242012
AT1G06810.1	unknown protein; BEST Arabidopsis thaliana protein match is: unknown protein (TAIR:AT1G05400.2); Has 30201 Blast hits to 17322 proteins in 780 species: Archae - 12; Bacteria - 1396; Metazoa - 17338; Fungi - 3422; Plants - 5037; Viruses - 0; Other Eukaryotes - 2996 (source: NCBI BLink).	609	2	0.369704	2	0.343567	0	0	3	0.677323	-0.105782	0.966619		NA	NA		0.873471	0.602165		NA	NA		0.979253	0.54805		NA	NA
AT1G06820.1	carotenoid isomerase	1788	131	24.2156	115	19.7551	136	30.7017	114	25.7383	-0.293715	0.168165		0.342381	0.0808884		0.0879756	0.722054		0.636096	0.000848206		0.38169	0.0780974		-0.254405	0.237914
AT1G06830.1	Glutaredoxin family protein	300	96	17.7458	139	23.8779	11	2.48323	47	10.6114	0.428197	0.0437754		-2.83719	1.0929e-14	down	-0.741865	0.00670114		-3.26539	5.13098e-23	down	-1.17006	1.06335e-06	down	2.09532	3.67959e-06	up
AT1G06840.1	Leucine-rich repeat protein kinase family protein	2862	113	20.8883	37	6.35598	199	44.9239	102	23.029	-1.71651	8.9793e-11	down	1.10479	1.32553e-10	up	0.140755	0.575916		2.82129	6.24851e-37	up	1.85726	6.45009e-12	up	-0.964032	7.77769e-08
AT1G06850.1	basic leucine-zipper 52	1014	56	10.3517	47	8.07382	26	5.86945	49	11.0629	-0.358548	0.288961		-0.818574	0.0229039		0.0958635	0.806598		-0.460026	0.225971		0.454411	0.186311		0.914438	0.0154636
AT1G06870.1	Peptidase S24/S26A/S26B/S26C family protein	1104	80	14.7882	94	16.1476	139	31.379	115	25.964	0.126879	0.652828		1.08535	1.51273e-07	up	0.812071	0.000288146		0.958475	1.1062e-06		0.685192	0.00162396		-0.273284	0.19716
AT1G06890.2	nodulin MtN21 /EamA-like transporter family protein	1074	175	32.3491	143	24.565	73	16.4796	74	16.7073	-0.397122	0.0276091		-0.973045	1.19494e-06		-0.953249	2.44334e-06		-0.575924	0.0068286		-0.556128	0.0122664		0.0197962	0.968364
AT1G06900.1	Insulinase (Peptidase family M16) family protein	3075	136	25.1399	64	10.9941	141	31.8305	83	18.7393	-1.19324	7.94475e-08	down	0.34043	0.0766524		-0.423915	0.058995		1.53367	6.74874e-13	up	0.76933	0.00318392		-0.764345	0.000284306
AT1G06910.1	TRF-like 7	1173	13	2.40308	1	0.171783	17	3.83772	5	1.12887	-3.80622	0.00104968		0.675364	0.26885		-1.09	0.198275		4.48159	1.64354e-05	up	2.71622	0.0798666		-1.76537	0.0177326
AT1G06920.1	ovate family protein 4	948	0	0	0	0	0	0	0	0	NA	NA		NA	NA		NA	NA		NA	NA		NA	NA		NA	NA
AT1G06923.1	BEST Arabidopsis thaliana protein match is: ovate family protein 17 (TAIR:AT2G30395.1); Has 35333 Blast hits to 34131 proteins in 2444 species: Archae - 798; Bacteria - 22429; Metazoa - 974; Fungi - 991; Plants - 531; Viruses - 0; Other Eukaryotes - 9610 (source: NCBI BLink).	513	0	0	0	0	0	0	0	0	NA	NA		NA	NA		NA	NA		NA	NA		NA	NA		NA	NA
AT1G06925.1	FUNCTIONS IN: molecular_function unknown; INVOLVED IN: biological_process unknown; LOCATED IN: endomembrane system; BEST Arabidopsis thaliana protein match is: Putative endonuclease or glycosyl hydrolase (TAIR:AT4G20480.1); Has 152 Blast hits to 136 proteins in 9 species: Archae - 0; Bacteria - 0; Metazoa - 0; Fungi - 0; Plants - 152; Viruses - 0; Other Eukaryotes - 0 (source: NCBI BLink).	432	0	0	0	0	0	0	0	0	NA	NA		NA	NA		NA	NA		NA	NA		NA	NA		NA	NA
AT1G06930.1	unknown protein; Has 4478 Blast hits to 355 proteins in 82 species: Archae - 0; Bacteria - 29; Metazoa - 379; Fungi - 125; Plants - 120; Viruses - 25; Other Eukaryotes - 3800 (source: NCBI BLink).	510	0	0	0	0	0	0	0	0	NA	NA		NA	NA		NA	NA		NA	NA		NA	NA		NA	NA
AT1G06950.1	translocon at the inner envelope membrane of chloroplasts 110	3051	345	63.774	96	16.4912	583	131.611	166	37.4785	-1.95127	1.07721e-36	down	1.04524	1.36203e-26	up	-0.766905	2.85239e-08		2.99651	1.50366e-112	up	1.18437	4.00172e-10	up	-1.81215	8.11345e-54	down
AT1G06960.1	RNA-binding (RRM/RBD/RNP motifs) family protein	690	44	8.1335	41	7.04312	11	2.48323	28	6.32168	-0.207661	0.603217		-1.71166	0.000199437	down	-0.363568	0.388149		-1.504	0.00116235		-0.155907	0.74044		1.34809	0.0120442
AT1G06970.1	cation/hydrogen exchanger 14	2490	1	0.184852	0	0	0	0	0	0	NA	NA		NA	NA		NA	NA		NA	NA		NA	NA		NA	NA
AT1G06980.1	unknown protein; FUNCTIONS IN: molecular_function unknown; INVOLVED IN: biological_process unknown; LOCATED IN: endomembrane system; EXPRESSED IN: sepal, male gametophyte, carpel; EXPRESSED DURING: 4 anthesis; BEST Arabidopsis thaliana protein match is: unknown protein (TAIR:AT2G30230.1); Has 159 Blast hits to 159 proteins in 13 species: Archae - 0; Bacteria - 0; Metazoa - 0; Fungi - 0; Plants - …	510	6	1.10911	0	0	0	0	1	0.225774	-3.69074	0.032636		-3.29662	0.0535649		-2.29645	0.128152		NA	NA		NA	NA		NA	NA
AT1G06990.1	GDSL-like Lipase/Acylhydrolase superfamily protein	1083	0	0	1	0.171783	0	0	2	0.451548	NA	NA		NA	NA		NA	NA		NA	NA		1.39429	0.520001		NA	NA
AT1G07000.1	exocyst subunit exo70 family protein B2	1800	441	81.5198	1275	219.024	1065	240.422	1017	229.612	1.42586	7.06787e-80	up	1.56034	3.68431e-88	up	1.49398	7.97687e-79	up	0.134479	0.0346998		0.0681129	0.351509		-0.0663663	0.390718
AT1G07010.3	Calcineurin-like metallo-phosphoesterase superfamily protein	1203	384	70.9832	486	83.4867	97	21.8976	127	28.6733	0.234068	0.0323641		-1.69671	5.20377e-30	down	-1.30777	1.45928e-20	down	-1.93078	1.50016e-43	down	-1.54184	1.24525e-31	down	0.388939	0.0769001
AT1G07020.1	unknown protein; Has 39 Blast hits to 39 proteins in 17 species: Archae - 0; Bacteria - 0; Metazoa - 6; Fungi - 3; Plants - 28; Viruses - 0; Other Eukaryotes - 2 (source: NCBI BLink).	444	102	18.8549	158	27.1418	287	64.7897	186	41.994	0.525574	0.00811767		1.78082	2.49301e-29	up	1.15524	1.69236e-10	up	1.25525	9.26739e-19	up	0.629669	0.000165159		-0.625581	1.12381e-05
AT1G07025.1	Mitochondrial substrate carrier family protein	501	0	0	0	0	0	0	0	0	NA	NA		NA	NA		NA	NA		NA	NA		NA	NA		NA	NA
AT1G07030.1	Mitochondrial substrate carrier family protein	981	106	19.5943	128	21.9883	190	42.8921	163	36.8012	0.166298	0.474117		1.13028	1.6282e-10	up	0.909316	1.30147e-06		0.963979	8.83708e-09		0.743019	4.13615e-05		-0.22096	0.221267
AT1G07040.1	unknown protein; INVOLVED IN: biological_process unknown; LOCATED IN: chloroplast; EXPRESSED IN: 24 plant structures; EXPRESSED DURING: 14 growth stages; BEST Arabidopsis thaliana protein match is: unknown protein (TAIR:AT1G27030.1); Has 540 Blast hits to 538 proteins in 187 species: Archae - 0; Bacteria - 333; Metazoa - 0; Fungi - 0; Plants - 67; Viruses - 0; Other Eukaryotes - 140 (source: NCBI…	1116	105	19.4095	32	5.49707	597	134.772	161	36.3496	-1.82003	7.52872e-11	down	2.79568	3.10229e-103	up	0.90518	1.68403e-06		4.61571	1.1908e-155	up	2.72521	1.25985e-28	up	-1.8905	2.62754e-58	down
AT1G07050.1	CCT motif family protein	588	0	0	0	0	0	0	2	0.451548	NA	NA		NA	NA		NA	NA		NA	NA		NA	NA		NA	NA
AT1G07060.1	unknown protein; Has 30 Blast hits to 30 proteins in 10 species: Archae - 0; Bacteria - 0; Metazoa - 0; Fungi - 0; Plants - 30; Viruses - 0; Other Eukaryotes - 0 (source: NCBI BLink).	702	0	0	1	0.171783	1	0.225748	1	0.225774	NA	NA		NA	NA		NA	NA		0.394123	0.872974		0.39429	0.888362		0.000167412	1
AT1G07070.1	Ribosomal protein L35Ae family protein	339	60	11.0911	66	11.3377	58	13.0934	57	12.8691	0.0317217	0.941571		0.239432	0.449804		0.214508	0.52499		0.20771	0.480894		0.182786	0.573855		-0.0249236	0.961758
AT1G07080.1	Thioredoxin superfamily protein	798	701	129.581	515	88.4684	524	118.292	610	137.722	-0.550624	2.40429e-10		-0.131506	0.160654		0.0879034	0.366678		0.419117	5.87759e-06		0.638527	8.87352e-13		0.21941	0.0213658
AT1G07090.1	Protein of unknown function (DUF640)	591	330	61.0012	200	34.3567	112	25.2838	288	65.023	-0.828248	4.83853e-10		-1.27063	3.12953e-17	down	0.0921114	0.53214		-0.442378	0.0121983		0.920359	1.79178e-11		1.36274	3.49594e-18	up
AT1G07110.1	fructose-2,6-bisphosphatase	2235	242	44.7342	65	11.1659	272	61.4035	183	41.3167	-2.00228	7.50329e-27	down	0.456941	0.000740274		-0.114655	0.517983		2.45922	2.83803e-43	up	1.88762	4.40066e-21	up	-0.571596	8.97682e-05
AT1G07120.1	FUNCTIONS IN: molecular_function unknown; INVOLVED IN: biological_process unknown; LOCATED IN: chloroplast envelope; EXPRESSED IN: inflorescence meristem, petal, leaf whorl, flower; EXPRESSED DURING: 4 anthesis, petal differentiation and expansion stage; BEST Arabidopsis thaliana protein match is: Tetratricopeptide repeat (TPR)-like superfamily protein (TAIR:AT4G18570.1); Has 288 Blast hits to 26…	1179	12	2.21823	5	0.858917	13	2.93472	11	2.48352	-1.36882	0.100933		0.403818	0.565626		0.162978	0.850968		1.77263	0.0201592		1.53179	0.0710531		-0.240841	0.759783
AT1G07130.1	Nucleic acid-binding, OB-fold-like protein	483	97	17.9307	98	16.8348	113	25.5095	145	32.7373	-0.0909848	0.736451		0.508607	0.019067		0.868505	1.28429e-05		0.599592	0.00414122		0.95949	1.18715e-06		0.359898	0.0788691
AT1G07135.1	glycine-rich protein	468	92	17.0064	1112	191.023	132	29.7987	612	138.174	3.4896	2.75746e-203	up	0.809173	7.8789e-05		3.02233	5.18589e-114	up	-2.68042	1.44637e-145	down	-0.467263	2.77689e-10		2.21316	4.57967e-73	up
AT1G07140.1	Pleckstrin homology (PH) domain superfamily protein	687	683	126.254	461	79.1921	749	169.085	691	156.01	-0.672901	5.05993e-14		0.421421	1.08012e-07		0.305309	0.000262745		1.09432	5.12305e-38	up	0.978209	5.37948e-29		-0.116113	0.19064
AT1G07150.1	mitogen-activated protein kinase kinase kinase 13	1500	35	6.46983	24	4.1228	28	6.32094	15	3.38661	-0.650102	0.135009		-0.0335869	0.940566		-0.933884	0.0525802		0.616515	0.157988		-0.283781	0.635612		-0.900297	0.0786807
AT1G07160.1	Protein phosphatase 2C family protein	1143	0	0	13	2.23318	51	11.5131	17	3.83816	4.59466	0.000867994	up	6.96077	8.24819e-14	up	5.37597	2.38145e-05	up	2.36611	9.68959e-09	up	0.781314	0.20675		-1.5848	7.91615e-05	down
AT1G07170.3	PHF5-like protein	333	140	25.8793	120	20.614	56	12.6419	70	15.8042	-0.328174	0.108428		-1.03359	5.31546e-06	down	-0.711491	0.0013854		-0.705413	0.00286179		-0.383317	0.11664		0.322096	0.294693
AT1G07175.1	unknown protein; FUNCTIONS IN: molecular_function unknown; INVOLVED IN: biological_process unknown; LOCATED IN: endomembrane system; BEST Arabidopsis thaliana protein match is: unknown protein (TAIR:AT2G29995.1); Has 30201 Blast hits to 17322 proteins in 780 species: Archae - 12; Bacteria - 1396; Metazoa - 17338; Fungi - 3422; Plants - 5037; Viruses - 0; Other Eukaryotes - 2996 (source: NCBI BLin…	216	0	0	1	0.171783	0	0	4	0.903097	NA	NA		NA	NA		NA	NA		NA	NA		2.39429	0.151483		NA	NA
AT1G07180.1	alternative NAD(P)H dehydrogenase 1	1533	599	110.726	764	131.242	228	51.4705	550	124.176	0.245235	0.00413644		-1.10518	1.40319e-24	down	0.165384	0.0904146		-1.35042	5.05231e-41	down	-0.0798506	0.413808		1.27057	1.71721e-30	up
AT1G07190.1	BEST Arabidopsis thaliana protein match is: lon protease 1 (TAIR:AT5G26860.1); Has 106 Blast hits to 106 proteins in 47 species: Archae - 0; Bacteria - 34; Metazoa - 0; Fungi - 11; Plants - 56; Viruses - 0; Other Eukaryotes - 5 (source: NCBI BLink).	165	0	0	0	0	0	0	0	0	NA	NA		NA	NA		NA	NA		NA	NA		NA	NA		NA	NA
AT1G07200.2	Double Clp-N motif-containing P-loop nucleoside triphosphate hydrolases superfamily protein	2940	153	28.2824	79	13.5709	148	33.4107	71	16.03	-1.05939	2.41271e-07	down	0.240407	0.204589		-0.819132	0.000130384		1.2998	9.25107e-11	up	0.240257	0.401338		-1.05954	6.06462e-07	down
AT1G07210.1	Ribosomal protein S18	786	113	20.8883	51	8.76095	88	19.8658	90	20.3197	-1.25354	3.90586e-07	down	-0.0724061	0.783395		-0.0398173	0.889689		1.18113	4.49597e-06	up	1.21372	3.85146e-06	up	0.0325889	0.92226
AT1G07220.1	Arabidopsis thaliana protein of unknown function (DUF821)	1524	86	15.8973	113	19.4115	241	54.4053	113	25.5125	0.288132	0.231971		1.77497	1.08624e-24	up	0.682423	0.00229403		1.48683	2.72585e-20	up	0.39429	0.069613		-1.09254	3.67204e-11	down
AT1G07230.1	non-specific phospholipase C1	1602	326	60.2618	225	38.6513	375	84.6555	336	75.8601	-0.640729	1.0082e-06		0.49036	1.8816e-05		0.332098	0.00706576		1.13109	1.20287e-20	up	0.972827	2.02017e-14		-0.158262	0.212832
AT1G07240.1	UDP-glucosyl transferase 71C5	1443	494	91.317	343	58.9217	313	70.6591	450	101.598	-0.632084	1.93572e-09		-0.370007	0.000716051		0.153923	0.160542		0.262077	0.0289991		0.786007	1.62769e-13		0.52393	2.51655e-06
AT1G07250.1	UDP-glucosyl transferase 71C4	1440	395	73.0166	409	70.2594	434	97.9746	481	108.597	-0.0555337	0.673963		0.424184	5.93115e-05		0.572693	2.19553e-08		0.479717	2.93184e-06		0.628227	5.09201e-10		0.148509	0.181334
AT1G07260.1	UDP-glucosyl transferase 71C3	1431	34	6.28497	11	1.88962	11	2.48323	26	5.87013	-1.73381	0.000522352	down	-1.33969	0.0073889		-0.0985145	0.855726		0.394123	0.575557		1.6353	0.0024865		1.24118	0.0245698
AT1G07270.1	Cell division control, Cdc6	1518	1	0.184852	1	0.171783	1	0.225748	0	0	-0.105782	0.972357		0.288341	0.913485		NA	NA		0.394123	0.872974		NA	NA		NA	NA
AT1G07280.1	Tetratricopeptide repeat (TPR)-like superfamily protein	1659	567	104.811	260	44.6637	170	38.3772	123	27.7702	-1.23062	6.31961e-31	down	-1.44947	4.68074e-35	down	-1.91618	2.13652e-51	down	-0.218854	0.153152		-0.685563	2.47769e-05		-0.466709	0.0126328
AT1G07290.1	golgi nucleotide sugar transporter 2	1128	3	0.554557	4	0.687133	4	0.902992	8	1.80619	0.309256	0.838641		0.703379	0.599306		1.70355	0.10833		0.394123	0.748691		1.39429	0.1607		1.00017	0.333996
AT1G07300.1	josephin protein-related	387	13	2.40308	37	6.35598	22	4.96646	22	4.96703	1.40323	0.00306662		1.04733	0.055449		1.0475	0.0630672		-0.355899	0.408678		-0.355731	0.450916		0.000167412	1
AT1G07310.1	Calcium-dependent lipid-binding (CaLB domain) family protein	1059	280	51.7586	297	51.0197	274	61.855	423	95.5025	-0.0207457	0.911973		0.25709	0.0571399		0.883739	6.7167e-15		0.277836	0.0308929		0.904485	5.77059e-16		0.626649	6.6811e-08
AT1G07320.1	ribosomal protein L4	849	1430	264.339	1777	305.259	371	83.7525	654	147.656	0.207647	0.000148061		-1.65818	1.21457e-105	down	-0.840144	1.99408e-36		-1.86583	1.81493e-149	down	-1.04779	1.08283e-62	down	0.818039	5.55193e-18
AT1G07330.1	unknown protein; BEST Arabidopsis thaliana protein match is: unknown protein (TAIR:AT2G29620.1); Has 597 Blast hits to 536 proteins in 121 species: Archae - 2; Bacteria - 47; Metazoa - 170; Fungi - 43; Plants - 98; Viruses - 0; Other Eukaryotes - 237 (source: NCBI BLink).	2058	0	0	0	0	0	0	1	0.225774	NA	NA		NA	NA		NA	NA		NA	NA		NA	NA		NA	NA
AT1G07340.1	sugar transporter 2	1497	2	0.369704	0	0	0	0	2	0.451548	NA	NA		NA	NA		0.288509	0.889648		NA	NA		NA	NA		NA	NA
AT1G07350.1	RNA-binding (RRM/RBD/RNP motifs) family protein	1149	470	86.8805	724	124.371	645	145.607	425	95.954	0.517547	5.09626e-09		0.74498	5.55504e-17		0.143311	0.208441		0.227433	0.00568045		-0.374236	5.26185e-05		-0.601669	8.81276e-11
AT1G07360.1	CCCH-type zinc fingerfamily protein with RNA-binding domain	1446	146	26.9884	106	18.209	272	61.4035	145	32.7373	-0.567686	0.00443728		1.18598	1.15193e-15	up	0.278593	0.157916		1.75367	1.61829e-28	up	0.846279	1.41243e-05		-0.907386	1.93556e-09
AT1G07370.1	proliferating cellular nuclear antigen 1	792	45	8.31835	31	5.32528	32	7.22394	11	2.48352	-0.643439	0.0896286		-0.203512	0.61476		-1.74391	0.000170381	down	0.439927	0.274225		-1.10047	0.0385938		-1.5404	0.00263428
AT1G07380.1	Neutral/alkaline non-lysosomal ceramidase	2340	77	14.2336	28	4.80993	221	49.8903	39	8.80519	-1.56521	7.45613e-07	down	1.80946	2.58909e-23	up	-0.692876	0.0243695		3.37467	4.42138e-48	up	0.872338	0.0275143		-2.50233	5.42231e-31	down
AT1G07390.3	receptor like protein 1	3252	13	2.40308	7	1.20248	9	2.03173	5	1.12887	-0.998867	0.194031		-0.242174	0.759029		-1.09	0.198275		0.756693	0.348345		-0.0911364	0.935591		-0.847829	0.376334
AT1G07400.1	HSP20-like chaperones superfamily protein	474	114	21.0731	552	94.8244	188	42.4406	96	21.6743	2.16985	5.12902e-62	up	1.01004	7.47528e-09	up	0.0405811	0.888938		-1.15981	7.09148e-24	down	-2.12927	2.41198e-55	down	-0.969459	1.6095e-07
AT1G07410.1	RAB GTPase homolog A2B	645	16	2.95763	16	2.74853	6	1.35449	5	1.12887	-0.105782	0.889439		-1.1267	0.123158		-1.38956	0.0740328		-1.02091	0.150046		-1.28378	0.0996115		-0.262867	0.825881
AT1G07420.1	sterol 4-alpha-methyl-oxidase 2-1	801	79	14.6033	81	13.9145	42	9.48142	39	8.80519	-0.0697126	0.822727		-0.623122	0.0342542		-0.72987	0.0163664		-0.55341	0.0529855		-0.660157	0.0297625		-0.106748	0.805107
AT1G07430.1	highly ABA-induced PP2C gene 2	1329	19	3.51219	5	0.858917	124	27.9928	16	3.61239	-2.03178	0.00436663		2.99461	9.75476e-24	up	0.0405811	0.950773		5.02639	4.1345e-34	up	2.07236	0.00557512		-2.95403	4.97062e-21	down
AT1G07440.1	NAD(P)-binding Rossmann-fold superfamily protein	801	294	54.3465	185	31.7799	35	7.90118	59	13.3207	-0.774073	3.51821e-08		-2.78205	5.49049e-42	down	-2.02852	4.2104e-29	down	-2.00798	3.5278e-18	down	-1.25445	1.79047e-09	down	0.753527	0.0253421
AT1G07450.1	NAD(P)-binding Rossmann-fold superfamily protein	783	5	0.924261	189	32.4671	2	0.451496	2	0.451548	5.13453	8.74613e-43	up	-1.03359	0.449382		-1.03342	0.471857		-6.16812	6.71822e-40	down	-6.16795	2.01718e-39	down	0.000167412	1
AT1G07460.1	Concanavalin A-like lectin family protein	777	0	0	0	0	0	0	0	0	NA	NA		NA	NA		NA	NA		NA	NA		NA	NA		NA	NA
AT1G07470.1	Transcription factor IIA, alpha/beta subunit	1128	80	14.7882	92	15.8041	227	51.2448	157	35.4465	0.095852	0.740118		1.79296	1.2488e-23	up	1.2612	3.27769e-10	up	1.69711	5.58702e-23	up	1.16535	2.06926e-09	up	-0.53176	0.000913533
AT1G07473.1	unknown protein; BEST Arabidopsis thaliana protein match is: unknown protein (TAIR:AT1G07476.1); Has 22 Blast hits to 22 proteins in 6 species: Archae - 0; Bacteria - 0; Metazoa - 0; Fungi - 0; Plants - 22; Viruses - 0; Other Eukaryotes - 0 (source: NCBI BLink).	378	0	0	0	0	1	0.225748	0	0	NA	NA		NA	NA		NA	NA		NA	NA		NA	NA		NA	NA
AT1G07476.1	unknown protein; FUNCTIONS IN: molecular_function unknown; INVOLVED IN: biological_process unknown; LOCATED IN: chloroplast; BEST Arabidopsis thaliana protein match is: unknown protein (TAIR:AT1G07473.1); Has 23 Blast hits to 23 proteins in 6 species: Archae - 0; Bacteria - 0; Metazoa - 0; Fungi - 0; Plants - 23; Viruses - 0; Other Eukaryotes - 0 (source: NCBI BLink).	549	0	0	0	0	1	0.225748	0	0	NA	NA		NA	NA		NA	NA		NA	NA		NA	NA		NA	NA
AT1G07480.2	Transcription factor IIA, alpha/beta subunit	1128	148	27.3581	127	21.8165	140	31.6047	112	25.2867	-0.326551	0.0996102		0.208171	0.290889		-0.11359	0.620965		0.534721	0.00399236		0.212961	0.344964		-0.321761	0.124621
AT1G07485.1	unknown protein; FUNCTIONS IN: molecular_function unknown; INVOLVED IN: biological_process unknown; LOCATED IN: cellular_component unknown; EXPRESSED IN: shoot apex, embryo, leaf whorl, pedicel; EXPRESSED DURING: 4 anthesis, D bilateral stage; Has 5 Blast hits to 5 proteins in 3 species: Archae - 0; Bacteria - 0; Metazoa - 0; Fungi - 0; Plants - 5; Viruses - 0; Other Eukaryotes - 0 (source: NCBI …	303	8	1.47882	6	1.0307	1	0.225748	7	1.58042	-0.520819	0.598577		-2.71166	0.0418085		0.0958635	0.924134		-2.19084	0.121087		0.616683	0.542086		2.80752	0.0466573
AT1G07490.1	ROTUNDIFOLIA like 3	324	5	0.924261	6	1.0307	0	0	8	1.80619	0.157253	0.90722		-3.03359	0.0930841		0.966581	0.324842		-3.19084	0.0546582		0.809328	0.387688		4.00017	0.0119223
AT1G07500.1	unknown protein; Has 4 Blast hits to 4 proteins in 3 species: Archae - 0; Bacteria - 0; Metazoa - 0; Fungi - 0; Plants - 4; Viruses - 0; Other Eukaryotes - 0 (source: NCBI BLink).	225	23	4.2516	21	3.60745	29	6.54669	14	3.16084	-0.237026	0.674536		0.62276	0.170524		-0.427698	0.47725		0.859787	0.0504765		-0.190672	0.781193		-1.05046	0.0392064
AT1G07510.1	FTSH protease 10	2442	159	29.3915	79	13.5709	192	43.3436	114	25.7383	-1.11488	3.70782e-08	down	0.560421	0.000630806		-0.191484	0.372339		1.6753	2.7391e-19	up	0.9234	3.59004e-05		-0.751905	2.50986e-05
AT1G07520.1	GRAS family transcription factor	2088	39	7.20923	22	3.77923	107	24.155	48	10.8372	-0.931752	0.0260061		1.74441	2.61589e-11	up	0.588069	0.0988802		2.67616	2.20778e-19	up	1.51982	7.18105e-05	up	-1.15634	5.92594e-06	down
AT1G07530.1	SCARECROW-like 14	2310	203	37.525	97	16.663	404	91.2022	214	48.3157	-1.1712	7.11424e-11	down	1.28122	1.48721e-25	up	0.36464	0.0205187		2.45242	1.55078e-63	up	1.53584	1.51231e-18	up	-0.916577	9.81496e-14
AT1G07540.1	TRF-like 2	1893	0	0	0	0	0	0	0	0	NA	NA		NA	NA		NA	NA		NA	NA		NA	NA		NA	NA
AT1G07550.1	Leucine-rich repeat protein kinase family protein	2595	0	0	0	0	0	0	0	0	NA	NA		NA	NA		NA	NA		NA	NA		NA	NA		NA	NA
AT1G07560.1	Leucine-rich repeat protein kinase family protein	2616	0	0	0	0	0	0	0	0	NA	NA		NA	NA		NA	NA		NA	NA		NA	NA		NA	NA
AT1G07570.3	Protein kinase superfamily protein	1275	163	30.1309	235	40.3691	58	13.0934	81	18.2877	0.422007	0.00832297		-1.20241	2.1347e-08	down	-0.72037	0.000444431		-1.62441	2.54005e-17	down	-1.14238	2.80663e-10	down	0.482036	0.0848578
AT1G07590.1	Tetratricopeptide repeat (TPR)-like superfamily protein	1605	13	2.40308	3	0.51535	80	18.0598	9	2.03197	-2.22126	0.0135433		2.90983	2.74783e-15	up	-0.242006	0.773334		5.13109	1.53323e-22	up	1.97925	0.0490286		-3.15184	9.80991e-15	down
AT1G07600.1	metallothionein 1A	138	3022	558.623	5620	965.422	13097	2956.62	7273	1642.06	0.789285	2.82518e-134		2.404	0	up	1.55556	0	up	1.61472	0	up	0.766271	5.06345e-198		-0.848446	0
AT1G07610.1	metallothionein 1C	138	92	17.0064	176	30.2339	404	91.2022	281	63.4426	0.830088	1.60277e-05		2.42299	4.24076e-60	up	1.89937	4.4031e-31	up	1.5929	1.34599e-36	up	1.06929	4.10281e-14	up	-0.523618	8.89764e-06
AT1G07615.1	GTP-binding protein Obg/CgtA	1482	41	7.57894	24	4.1228	29	6.54669	46	10.3856	-0.878371	0.0303048		-0.21123	0.61884		0.454519	0.214232		0.667142	0.121263		1.33289	0.000477748	up	0.665748	0.0821907
AT1G07620.1	GTP-binding protein Obg/CgtA	1659	60	11.0911	47	8.07382	128	28.8957	25	5.64436	-0.458084	0.156035		1.38145	8.77994e-10	up	-0.974526	0.00683289		1.83953	6.14085e-15	up	-0.516442	0.205456		-2.35598	3.5567e-17	down
AT1G07630.1	pol-like 5	1989	208	38.4493	104	17.8655	358	80.8178	124	27.996	-1.10578	3.17269e-10	down	1.07172	2.17301e-17	up	-0.457735	0.0100027		2.1775	4.41987e-49	up	0.648047	0.00185406		-1.52945	2.0552e-26	down
AT1G07640.3	Dof-type zinc finger DNA-binding family protein	1020	163	30.1309	131	22.5036	33	7.44968	73	16.4815	-0.421087	0.0245384		-2.01599	1.36638e-16	down	-0.870395	2.88318e-05		-1.59491	5.95516e-10	down	-0.449308	0.0529633		1.1456	0.000246543	up
AT1G07645.1	dessication-induced 1VOC superfamily protein	414	3	0.554557	3	0.51535	7	1.58024	9	2.03197	-0.105782	0.959264		1.51073	0.160468		1.87347	0.0655049		1.61652	0.117676		1.97925	0.0490286		0.362737	0.703147
AT1G07650.2	Leucine-rich repeat transmembrane protein kinase	3063	282	52.1283	114	19.5833	258	58.243	97	21.9001	-1.41244	2.32681e-19	down	0.160017	0.264046		-1.25113	2.20721e-14	down	1.57246	2.17578e-23	up	0.161313	0.518978		-1.41115	3.14545e-17	down
AT1G07660.1	Histone superfamily protein	312	118	21.8126	141	24.2215	61	13.7706	150	33.8661	0.151126	0.495938		-0.663565	0.00534694		0.634684	0.000911502		-0.814691	0.000220561		0.483558	0.00946079		1.29825	2.55198e-09	up
AT1G07670.1	endomembrane-type CA-ATPase 4	3186	433	80.041	368	63.2163	601	135.675	319	72.022	-0.340443	0.00212846		0.761339	1.81343e-16		-0.152302	0.2235		1.10178	4.54729e-31	up	0.188141	0.139652		-0.913641	7.85565e-20
AT1G07680.1	unknown protein; FUNCTIONS IN: molecular_function unknown; INVOLVED IN: biological_process unknown; LOCATED IN: endomembrane system; BEST Arabidopsis thaliana protein match is: unknown protein (TAIR:AT5G23903.1); Has 7 Blast hits to 7 proteins in 2 species: Archae - 0; Bacteria - 0; Metazoa - 0; Fungi - 0; Plants - 7; Viruses - 0; Other Eukaryotes - 0 (source: NCBI BLink).	459	0	0	0	0	0	0	0	0	NA	NA		NA	NA		NA	NA		NA	NA		NA	NA		NA	NA
AT1G07690.1	FUNCTIONS IN: molecular_function unknown; INVOLVED IN: biological_process unknown; LOCATED IN: endomembrane system; EXPRESSED IN: root; CONTAINS InterPro DOMAIN/s: Orthoreovirus membrane fusion p10 (InterPro:IPR009854); BEST Arabidopsis thaliana protein match is: unknown protein (TAIR:AT1G54950.1); Has 11 Blast hits to 11 proteins in 4 species: Archae - 0; Bacteria - 2; Metazoa - 0; Fungi - 0; Pl…	540	0	0	0	0	0	0	0	0	NA	NA		NA	NA		NA	NA		NA	NA		NA	NA		NA	NA
AT1G07700.3	Thioredoxin superfamily protein	654	239	44.1797	197	33.8413	137	30.9275	65	14.6753	-0.384597	0.0115805		-0.514494	0.00148067		-1.58999	2.63686e-17	down	-0.129897	0.475727		-1.20539	1.78844e-09	down	-1.0755	1.22161e-06	down
AT1G07705.2	NOT2 / NOT3 / NOT5 family	1845	86	15.8973	52	8.93273	82	18.5113	30	6.77323	-0.831607	0.00213316		0.219628	0.40423		-1.23087	5.6633e-05	down	1.05124	6.00078e-05	up	-0.399259	0.302456		-1.45049	2.15384e-06	down
AT1G07710.1	Ankyrin repeat family protein	1632	5	0.924261	1	0.171783	1	0.225748	1	0.225774	-2.42771	0.119747		-2.03359	0.189415		-2.03342	0.206871		0.394123	0.872974		0.39429	0.888362		0.000167412	1
AT1G07720.1	3-ketoacyl-CoA synthase 3	1437	439	81.1501	551	94.6526	141	31.8305	312	70.4416	0.22205	0.0301472		-1.35018	1.08583e-24	down	-0.204166	0.0937444		-1.57223	3.02818e-37	down	-0.426216	6.95259e-05		1.14602	3.41838e-15	up
AT1G07725.1	exocyst subunit exo70 family protein H6	1848	107	19.7792	144	24.7368	126	28.4442	194	43.8002	0.322676	0.12361		0.524154	0.010466		1.14695	8.58916e-11	up	0.201478	0.302509		0.824278	7.52949e-07		0.6228	0.000386255
AT1G07730.2	Disease resistance-responsive (dirigent-like protein) family protein	1170	9	1.66367	6	1.0307	17	3.83772	15	3.38661	-0.690744	0.454427		1.20588	0.0595125		1.02547	0.140482		1.89662	0.00501533		1.71622	0.019665		-0.180405	0.793709
AT1G07740.1	Tetratricopeptide repeat (TPR)-like superfamily protein	1380	5	0.924261	6	1.0307	12	2.70898	29	6.54745	0.157253	0.90722		1.55138	0.0547822		2.82456	5.86541e-06	up	1.39412	0.0637329		2.66731	7.79715e-06	up	1.27319	0.0147564
AT1G07745.1	homolog of RAD51 D	969	21	3.8819	18	3.0921	16	3.61197	24	5.41858	-0.328174	0.57561		-0.103976	0.870493		0.481154	0.358942		0.224198	0.701779		0.809328	0.114931		0.58513	0.28563
AT1G07747.1	Bifunctional inhibitor/lipid-transfer protein/seed storage 2S albumin superfamily protein	288	0	0	0	0	0	0	0	0	NA	NA		NA	NA		NA	NA		NA	NA		NA	NA		NA	NA
AT1G07750.1	RmlC-like cupins superfamily protein	1071	314	58.0436	314	53.94	261	58.9202	224	50.5734	-0.105782	0.454123		0.0216264	0.892847		-0.198757	0.176389		0.127408	0.343248		-0.0929754	0.550267		-0.220384	0.145112
AT1G07770.2	ribosomal protein S15A	393	1077	199.086	2127	365.383	706	159.378	1045	235.934	0.87602	5.20146e-61		-0.320937	9.42663e-06		0.244993	0.000274377		-1.19696	3.22386e-93	down	-0.631027	8.48567e-32		0.56593	3.55138e-15
AT1G07780.5	phosphoribosylanthranilate isomerase 1	828	66	12.2002	68	11.6813	28	6.32094	12	2.70929	-0.0627131	0.859703		-0.948698	0.00453158		-2.17092	7.48181e-08	down	-0.885985	0.00652042		-2.10821	1.52677e-07	down	-1.22223	0.0209335
AT1G07790.1	Histone superfamily protein	447	117	21.6277	182	31.2646	129	29.1215	147	33.1888	0.531648	0.00387286		0.429204	0.0331428		0.617816	0.00139365		-0.102444	0.588481		0.0861682	0.678231		0.188613	0.372157
AT1G07795.1	unknown protein; BEST Arabidopsis thaliana protein match is: unknown protein (TAIR:AT2G28725.1); Has 38 Blast hits to 38 proteins in 11 species: Archae - 0; Bacteria - 0; Metazoa - 0; Fungi - 0; Plants - 38; Viruses - 0; Other Eukaryotes - 0 (source: NCBI BLink).	357	0	0	1	0.171783	0	0	0	0	NA	NA		NA	NA		NA	NA		NA	NA		NA	NA		NA	NA
AT1G07810.1	ER-type Ca2+-ATPase 1	3186	284	52.498	134	23.019	496	111.971	193	43.5744	-1.18944	3.80165e-15	down	1.09279	2.05839e-24	up	-0.268781	0.0775494		2.28223	1.5975e-71	up	0.920658	5.02452e-08		-1.36157	1.36742e-30	down
AT1G07820.2	Histone superfamily protein	312	267	49.3555	324	55.6578	147	33.185	229	51.7023	0.173372	0.212094		-0.572682	0.000187325		0.0670165	0.696077		-0.746055	1.50093e-07		-0.106356	0.492846		0.639699	6.91826e-05
AT1G07830.1	ribosomal protein L29 family protein	435	90	16.6367	48	8.2456	112	25.2838	88	19.8681	-1.01267	0.000173603	down	0.603843	0.00585097		0.256087	0.327273		1.61652	3.15605e-11	up	1.26876	2.17892e-06	up	-0.347756	0.140175
AT1G07840.2	Sas10/Utp3/C1D family	939	62	11.4608	46	7.90203	27	6.0952	21	4.74126	-0.536416	0.0907492		-0.910968	0.00811765		-1.27337	0.000508389	down	-0.374551	0.327725		-0.736954	0.0760327		-0.362403	0.486398
AT1G07850.1	Protein of unknown function (DUF604)	1626	0	0	0	0	0	0	1	0.225774	NA	NA		NA	NA		NA	NA		NA	NA		NA	NA		NA	NA
AT1G07860.1	BEST Arabidopsis thaliana protein match is: Protein kinase superfamily protein (TAIR:AT1G07870.2); Has 7 Blast hits to 7 proteins in 4 species: Archae - 0; Bacteria - 0; Metazoa - 0; Fungi - 0; Plants - 7; Viruses - 0; Other Eukaryotes - 0 (source: NCBI BLink).	408	0	0	0	0	0	0	2	0.451548	NA	NA		NA	NA		NA	NA		NA	NA		NA	NA		NA	NA
AT1G07870.2	Protein kinase superfamily protein	1617	45	8.31835	70	12.0248	47	10.6102	18	4.06394	0.531648	0.0851476		0.351077	0.314899		-1.03342	0.0147944		-0.180571	0.556273		-1.56507	1.75755e-05	down	-1.3845	0.000690497	down
AT1G07880.2	Protein kinase superfamily protein	1092	8	1.47882	73	12.5402	4	0.902992	3	0.677323	3.08404	8.73004e-13	up	-0.711659	0.489346		-1.12653	0.311799		-3.7957	4.36291e-14	down	-4.21057	1.56349e-14	down	-0.41487	0.77767
AT1G07885.1	unknown protein; FUNCTIONS IN: molecular_function unknown; INVOLVED IN: biological_process unknown; LOCATED IN: cellular_component unknown; Has 0 Blast hits to 0 proteins in 0 species (source: NCBI BLink).	123	0	0	0	0	0	0	0	0	NA	NA		NA	NA		NA	NA		NA	NA		NA	NA		NA	NA
AT1G07890.8	ascorbate peroxidase 1	753	3573	660.477	3836	658.961	503	113.551	258	58.2497	-0.00331504	0.955138		-2.54016	0	down	-3.50318	0	down	-2.53685	0	down	-3.49987	0	down	-0.96302	3.26484e-18
AT1G07900.1	LOB domain-containing protein 1	573	12	2.21823	16	2.74853	63	14.2221	33	7.45055	0.309256	0.662028		2.68066	2.31573e-11	up	1.74794	0.000386631	up	2.3714	1.52465e-10	up	1.43868	0.00187972		-0.932718	0.00470351
AT1G07901.1	unknown protein; Has 30201 Blast hits to 17322 proteins in 780 species: Archae - 12; Bacteria - 1396; Metazoa - 17338; Fungi - 3422; Plants - 5037; Viruses - 0; Other Eukaryotes - 2996 (source: NCBI BLink).	153	7	1.29397	14	2.40497	9	2.03173	9	2.03197	0.894218	0.240452		0.650911	0.450106		0.651079	0.472015		-0.243307	0.739198		-0.243139	0.772257		0.000167412	1
AT1G07910.2	RNAligase	3315	45	8.31835	12	2.0614	21	4.74071	15	3.38661	-2.01267	7.53163e-06	down	-0.811194	0.0447531		-1.29645	0.00300554		1.20148	0.0275469		0.716219	0.280308		-0.485259	0.410053
AT1G07920.1	GTP binding Elongation factor Tu family protein	1350	1869	345.489	2746	471.717	2146	484.455	2474	558.565	0.449283	1.66654e-24		0.487725	6.83435e-26		0.693088	1.00644e-54		0.0384415	0.410096		0.243804	5.46503e-09		0.205363	5.0204e-06
AT1G07930.1	GTP binding Elongation factor Tu family protein	1350	1970	364.159	5566	956.146	1902	429.373	1665	375.914	1.39266	0	up	0.237663	8.97641e-07		0.0458352	0.442727		-1.155	3.4562e-229	down	-1.34683	6.13176e-291	down	-0.191828	0.000216649
AT1G07940.2	GTP binding Elongation factor Tu family protein	1350	2894	534.962	10033	1723.5	1805	407.475	2107	475.706	1.68783	0	up	-0.392725	1.96254e-19		-0.169366	0.000116787		-2.08056	0	down	-1.8572	0	down	0.223359	4.95822e-06
AT1G07950.1	Surfeit locus protein 5 subunit 22 of Mediator complex	465	75	13.8639	101	17.3501	75	16.9311	100	22.5774	0.323611	0.20506		0.288341	0.290978		0.703546	0.00330802		-0.0352698	0.891374		0.379935	0.102485		0.415205	0.0963752
AT1G07960.3	PDI-like 5-1	441	91	16.8215	62	10.6506	25	5.6437	42	9.48252	-0.65938	0.0108459		-1.5756	3.03603e-07	down	-0.826969	0.00355338		-0.916217	0.00761055		-0.167588	0.648947		0.748629	0.06505
AT1G07970.1	CONTAINS InterPro DOMAIN/s: Cytochrome B561-related, N-terminal (InterPro:IPR019176); Has 215 Blast hits to 213 proteins in 79 species: Archae - 0; Bacteria - 6; Metazoa - 131; Fungi - 22; Plants - 42; Viruses - 0; Other Eukaryotes - 14 (source: NCBI BLink).	2082	69	12.7548	46	7.90203	90	20.3173	69	15.5784	-0.690744	0.0218475		0.67167	0.00666402		0.288509	0.331204		1.36241	1.92303e-07	up	0.979253	0.000869747		-0.383161	0.148435
AT1G07980.1	nuclear factor Y, subunit C10	621	65	12.0154	32	5.49707	93	20.9946	42	9.48252	-1.12815	0.00052792	down	0.805132	0.00108801		-0.341542	0.317568		1.93328	7.12278e-12	up	0.786608	0.0370057		-1.14667	2.98914e-05	down
AT1G07985.1	Expressed protein	435	5	0.924261	6	1.0307	29	6.54669	16	3.61239	0.157253	0.90722		2.82439	4.46846e-06	up	1.96658	0.00890419		2.66714	4.29601e-06	up	1.80933	0.0119024		-0.857814	0.0856339
AT1G07990.1	SIT4 phosphatase-associated family protein	2409	218	40.2978	75	12.8838	380	85.7842	148	33.4146	-1.64515	9.2261e-19	down	1.09001	7.07913e-19	up	-0.270222	0.124966		2.73516	2.48573e-67	up	1.37493	2.92721e-11	up	-1.36023	1.28779e-23	down
AT1G08000.2	GATA transcription factor 10	927	35	6.46983	44	7.55847	27	6.0952	26	5.87013	0.224367	0.588327		-0.0860543	0.862235		-0.140335	0.782139		-0.310421	0.43038		-0.364701	0.389806		-0.0542804	0.931553
AT1G08005.1	BEST Arabidopsis thaliana protein match is: SIT4 phosphatase-associated family protein (TAIR:AT1G07990.1); Has 17 Blast hits to 17 proteins in 3 species: Archae - 0; Bacteria - 0; Metazoa - 0; Fungi - 0; Plants - 17; Viruses - 0; Other Eukaryotes - 0 (source: NCBI BLink).	168	0	0	0	0	0	0	0	0	NA	NA		NA	NA		NA	NA		NA	NA		NA	NA		NA	NA
AT1G08010.2	GATA transcription factor 11	912	54	9.98202	62	10.6506	22	4.96646	24	5.41858	0.093527	0.792231		-1.00711	0.00716508		-0.881416	0.0198691		-1.10064	0.00175094		-0.974943	0.00689818		0.125698	0.8294
AT1G08030.1	tyrosylprotein sulfotransferase	1503	54	9.98202	13	2.23318	75	16.9311	33	7.45055	-2.16023	2.34211e-07	down	0.762272	0.0056029		-0.421985	0.26043		2.9225	3.69412e-15	up	1.73824	0.000314291	up	-1.18426	0.000130419	down
AT1G08032.1	unknown protein; FUNCTIONS IN: molecular_function unknown; INVOLVED IN: biological_process unknown; LOCATED IN: cellular_component unknown; Has 0 Blast hits to 0 proteins in 0 species (source: NCBI BLink).	111	0	0	0	0	0	0	0	0	NA	NA		NA	NA		NA	NA		NA	NA		NA	NA		NA	NA
AT1G08035.1	unknown protein; BEST Arabidopsis thaliana protein match is: unknown protein (TAIR:AT2G28330.1); Has 10 Blast hits to 10 proteins in 3 species: Archae - 0; Bacteria - 0; Metazoa - 0; Fungi - 0; Plants - 10; Viruses - 0; Other Eukaryotes - 0 (source: NCBI BLink).	378	0	0	1	0.171783	1	0.225748	0	0	NA	NA		NA	NA		NA	NA		0.394123	0.872974		NA	NA		NA	NA
AT1G08040.2	Protein of unknown function (DUF707)	1149	74	13.6791	42	7.2149	65	14.6736	27	6.0959	-0.922918	0.00184021		0.101256	0.744377		-1.16606	0.000387604	down	1.02417	0.000504955	up	-0.243139	0.580276		-1.26731	0.000175562	down
AT1G08050.1	Zinc finger (C3HC4-type RING finger) family protein	1926	37	6.83953	214	36.7616	429	96.8459	246	55.5405	2.42623	6.11084e-28	up	3.82372	3.13385e-97	up	3.02157	2.99858e-46	up	1.39749	3.70673e-32	up	0.595338	3.42479e-05		-0.802152	8.81678e-12
AT1G08060.2	ATP-dependent helicase family protein	6006	52	9.61231	11	1.88962	68	15.3509	17	3.83816	-2.34679	9.06322e-08	down	0.675364	0.0189659		-1.32447	0.00108427		3.02215	2.83144e-14	up	1.02232	0.105479		-1.99983	5.10525e-08	down
AT1G08065.1	alpha carbonic anhydrase 5	834	0	0	1	0.171783	0	0	0	0	NA	NA		NA	NA		NA	NA		NA	NA		NA	NA		NA	NA
AT1G08070.1	Tetratricopeptide repeat (TPR)-like superfamily protein	2226	4	0.739409	3	0.51535	7	1.58024	3	0.677323	-0.520819	0.714943		1.0957	0.286057		-0.126529	0.931394		1.61652	0.117676		0.39429	0.806965		-1.22223	0.280116
AT1G08080.1	alpha carbonic anhydrase 7	828	1	0.184852	0	0	1	0.225748	0	0	NA	NA		0.288341	0.913485		NA	NA		NA	NA		NA	NA		NA	NA
AT1G08090.1	nitrate transporter 2:1	1593	3	0.554557	8	1.37427	1	0.225748	4	0.903097	1.30926	0.225261		-1.29662	0.48628		0.703546	0.617344		-2.60588	0.0444332		-0.60571	0.571159		2.00017	0.239454
AT1G08100.1	nitrate transporter 2.2	1569	0	0	0	0	0	0	0	0	NA	NA		NA	NA		NA	NA		NA	NA		NA	NA		NA	NA
AT1G08110.4	lactoylglutathione lyase family protein / glyoxalase I family protein	708	404	74.6803	200	34.3567	120	27.0898	72	16.2557	-1.12014	2.62982e-19	down	-1.46298	1.29503e-25	down	-2.19978	7.30113e-44	down	-0.342843	0.0506884		-1.07964	3.29077e-08	down	-0.736798	0.00129405
AT1G08120.1	BEST Arabidopsis thaliana protein match is: Protein kinase superfamily protein (TAIR:AT5G26110.1); Has 235 Blast hits to 235 proteins in 96 species: Archae - 21; Bacteria - 0; Metazoa - 117; Fungi - 8; Plants - 47; Viruses - 0; Other Eukaryotes - 42 (source: NCBI BLink).	264	0	0	0	0	0	0	0	0	NA	NA		NA	NA		NA	NA		NA	NA		NA	NA		NA	NA
AT1G08125.2	S-adenosyl-L-methionine-dependent methyltransferases superfamily protein	969	59	10.9063	20	3.43567	24	5.41795	23	5.19281	-1.6665	6.48756e-06	down	-1.00934	0.00473692		-1.07057	0.00357654		0.657157	0.167238		0.595924	0.253674		-0.0612331	0.925771
AT1G08130.1	DNA ligase 1	2373	36	6.65468	37	6.35598	79	17.8341	18	4.06394	-0.0662535	0.896918		1.4222	1.07884e-06	up	-0.711491	0.128511		1.48845	1.84432e-07	up	-0.645238	0.16632		-2.13369	7.33407e-10	down
AT1G08135.1	cation/H+ exchanger 6B	2391	0	0	0	0	0	0	0	0	NA	NA		NA	NA		NA	NA		NA	NA		NA	NA		NA	NA
AT1G08140.1	cation/H+ exchanger 6A	2457	0	0	0	0	0	0	0	0	NA	NA		NA	NA		NA	NA		NA	NA		NA	NA		NA	NA
AT1G08150.1	Cation/hydrogen exchanger family protein	2448	0	0	0	0	0	0	0	0	NA	NA		NA	NA		NA	NA		NA	NA		NA	NA		NA	NA
AT1G08160.1	Late embryogenesis abundant (LEA) hydroxyproline-rich glycoprotein family	666	66	12.2002	61	10.4788	16	3.61197	28	6.32168	-0.219439	0.486587		-1.75605	2.712e-06	down	-0.948531	0.00545489		-1.53661	4.93518e-05	down	-0.729092	0.0405707		0.807522	0.111799
AT1G08165.1	unknown protein; FUNCTIONS IN: molecular_function unknown; INVOLVED IN: biological_process unknown; LOCATED IN: cellular_component unknown; Has 30201 Blast hits to 17322 proteins in 780 species: Archae - 12; Bacteria - 1396; Metazoa - 17338; Fungi - 3422; Plants - 5037; Viruses - 0; Other Eukaryotes - 2996 (source: NCBI BLink).	144	4	0.739409	10	1.71783	0	0	3	0.677323	1.21615	0.198455		NA	NA		-0.126529	0.931394		-3.92781	0.00633303		-1.34268	0.187138		NA	NA
AT1G08170.1	Histone superfamily protein	732	3	0.554557	3	0.51535	1	0.225748	0	0	-0.105782	0.959264		-1.29662	0.48628		NA	NA		-1.19084	0.499171		NA	NA		NA	NA
AT1G08180.1	unknown protein; Has 53 Blast hits to 53 proteins in 9 species: Archae - 0; Bacteria - 0; Metazoa - 1; Fungi - 0; Plants - 52; Viruses - 0; Other Eukaryotes - 0 (source: NCBI BLink).	336	38	7.02438	29	4.98172	28	6.32094	49	11.0629	-0.495728	0.232786		-0.152231	0.739674		0.655291	0.0632933		0.343497	0.427234		1.15102	0.00142034		0.807522	0.0310446
AT1G08190.1	vacuolar protein sorting 41	2943	463	85.5866	272	46.7251	316	71.3364	236	53.2827	-0.873187	7.20488e-15		-0.262746	0.0207398		-0.683717	5.5275e-09		0.610441	6.60196e-07		0.189471	0.206518		-0.42097	0.00165586
AT1G08200.1	UDP-D-apiose/UDP-D-xylose synthase 2	1170	949	175.425	743	127.635	587	132.514	715	161.429	-0.458828	4.52933e-10		-0.404706	1.91535e-07		-0.119956	0.147085		0.0541213	0.548891		0.338871	2.57784e-05		0.28475	0.00100973
AT1G08210.1	Eukaryotic aspartyl protease family protein	1479	123	22.7368	105	18.0373	141	31.8305	155	34.995	-0.334051	0.127392		0.485378	0.0116241		0.622119	0.000928561		0.819429	1.8775e-05		0.956169	5.22412e-07		0.13674	0.514531
AT1G08220.1	FUNCTIONS IN: molecular_function unknown; INVOLVED IN: mitochondrial proton-transporting ATP synthase complex assembly; LOCATED IN: mitochondrial inner membrane; EXPRESSED IN: 18 plant structures; EXPRESSED DURING: 7 growth stages; CONTAINS InterPro DOMAIN/s: ATPase assembly factor ATP10, mitochondria (InterPro:IPR007849); Has 168 Blast hits to 168 proteins in 86 species: Archae - 6; Bacteria - 0…	825	19	3.51219	9	1.54605	17	3.83772	20	4.51548	-1.18378	0.0626756		0.127877	0.84289		0.362509	0.537276		1.31166	0.0338047		1.54629	0.0119098		0.234633	0.707639
AT1G08230.2	Transmembrane amino acid transporter family protein	1356	165	30.5006	102	17.5219	144	32.5077	127	28.6733	-0.799679	2.79582e-05		0.091944	0.6502		-0.0891289	0.689919		0.891623	3.16089e-06		0.71055	0.000577287		-0.181073	0.400277
AT1G08250.1	arogenate dehydratase 6	1242	113	20.8883	80	13.7427	172	38.8287	96	21.6743	-0.604033	0.0084977		0.894427	6.92065e-07		0.0532921	0.853665		1.49846	5.4933e-15	up	0.657325	0.00595655		-0.841135	1.05959e-05
AT1G08260.1	DNA polymerase epsilon catalytic subunit	6486	13	2.40308	11	1.88962	42	9.48142	5	1.12887	-0.34679	0.647137		1.98022	7.58922e-06	up	-1.09	0.198275		2.32701	2.78378e-07	up	-0.743213	0.415981		-3.07022	4.73944e-08	down
AT1G08270.2	CONTAINS InterPro DOMAIN/s: MIT (InterPro:IPR007330); BEST Arabidopsis thaliana protein match is: AAA-type ATPase family protein (TAIR:AT2G27600.1); Has 35333 Blast hits to 34131 proteins in 2444 species: Archae - 798; Bacteria - 22429; Metazoa - 974; Fungi - 991; Plants - 531; Viruses - 0; Other Eukaryotes - 9610 (source: NCBI BLink).	399	1	0.184852	0	0	2	0.451496	0	0	NA	NA		1.28834	0.536128		NA	NA		NA	NA		NA	NA		NA	NA
AT1G08280.1	Glycosyltransferase family 29 (sialyltransferase) family protein	1197	43	7.94864	13	2.23318	23	5.1922	5	1.12887	-1.83161	4.27485e-05	down	-0.614362	0.132744		-2.81583	5.2836e-07	down	1.21725	0.0194184		-0.984221	0.247308		-2.20147	0.00107852
AT1G08290.1	WIP domain protein 3	1014	24	4.43645	19	3.26388	21	4.74071	12	2.70929	-0.442817	0.409116		0.0956961	0.867631		-0.711491	0.22447		0.538513	0.28803		-0.268675	0.69902		-0.807188	0.174627
AT1G08300.1	no vein-like	2241	26	4.80616	12	2.0614	31	6.99819	21	4.74126	-1.22126	0.0232981		0.542098	0.214525		-0.0196137	0.972491		1.76336	0.000267182	up	1.20165	0.0361575		-0.561711	0.238202
AT1G08310.2	alpha/beta-Hydrolases superfamily protein	957	81	14.973	44	7.55847	14	3.16047	2	0.451548	-0.9862	0.000526851		-2.24415	6.62806e-10	down	-5.05134	8.29763e-18	down	-1.25795	0.00346981		-4.06514	5.45765e-09	down	-2.80719	0.00369341
AT1G08315.1	ARM repeat superfamily protein	978	110	20.3337	223	38.3077	246	55.534	306	69.0869	0.913758	1.01496e-07		1.4495	4.57729e-19	up	1.76454	1.26712e-30	up	0.535738	0.000109949		0.850778	9.6867e-11		0.315041	0.0213334
AT1G08320.3	bZIP transcription factor family protein	1446	2	0.369704	4	0.687133	9	2.03173	9	2.03197	0.894218	0.557382		2.45827	0.0226994		2.45843	0.0263421		1.56405	0.0812528		1.56422	0.100266		0.000167412	1
AT1G08340.1	Rho GTPase activating protein with PAK-box/P21-Rho-binding domain	996	30	5.54557	12	2.0614	12	2.70898	5	1.12887	-1.42771	0.00525505		-1.03359	0.0445689		-2.29645	0.000246135	down	0.394123	0.556934		-0.868744	0.324288		-1.26287	0.13496
AT1G08350.2	Endomembrane protein 70 protein family	1770	40	7.39409	39	6.69955	37	8.35268	35	7.9021	-0.142308	0.73779		0.175866	0.666283		0.0958635	0.840879		0.318174	0.392393		0.238171	0.569161		-0.0800029	0.867626
AT1G08360.1	Ribosomal protein L1p/L10e family	651	706	130.506	559	96.0269	1205	272.026	785	177.233	-0.442602	2.50083e-07		1.05963	4.46745e-55	up	0.441533	1.69076e-08		1.50224	2.81149e-98	up	0.884135	7.79366e-28		-0.618101	3.77586e-20
AT1G08370.1	decapping 1	1104	143	26.4339	135	23.1908	247	55.7598	208	46.961	-0.188838	0.365982		1.07684	2.02801e-12	up	0.829077	4.02284e-07		1.26567	1.64597e-16	up	1.01791	6.02209e-10	up	-0.24776	0.110178
AT1G08380.1	photosystem I subunit O	423	17539	3242.12	17045	2928.05	4426	999.161	10961	2474.71	-0.147	3.07774e-20		-1.69815	0	down	-0.389678	4.48622e-111		-1.55115	0	down	-0.242679	5.95197e-43		1.30847	0	up
AT1G08390.1	unknown protein; Has 62 Blast hits to 62 proteins in 27 species: Archae - 0; Bacteria - 0; Metazoa - 34; Fungi - 0; Plants - 28; Viruses - 0; Other Eukaryotes - 0 (source: NCBI BLink).	414	21	3.8819	39	6.69955	21	4.74071	37	8.35365	0.787303	0.0673503		0.288341	0.596645		1.10564	0.00948277		-0.498962	0.235306		0.318342	0.433197		0.817303	0.0613328
AT1G08400.1	RINT-1 / TIP-1 family	2415	28	5.17586	15	2.57675	35	7.90118	16	3.61239	-1.00625	0.0461833		0.610269	0.136496		-0.518846	0.333418		1.61652	0.000270288	up	0.4874	0.4458		-1.12912	0.0148803
AT1G08410.1	P-loop containing nucleoside triphosphate hydrolases superfamily protein	1770	51	9.42746	17	2.92032	72	16.2539	29	6.54745	-1.69074	2.42592e-05	down	0.785841	0.00530511		-0.525936	0.172598		2.47659	1.9618e-12	up	1.16481	0.0150606		-1.31178	4.54457e-05	down
AT1G08420.1	BRI1 suppressor 1 (BSU1)-like 2	3057	400	73.9409	349	59.9524	221	49.8903	231	52.1538	-0.302555	0.00900551		-0.567612	4.60681e-06		-0.503599	5.57007e-05		-0.265058	0.0426776		-0.201044	0.151635		0.0640139	0.722545
AT1G08430.1	aluminum-activated malate transporter 1	1482	1	0.184852	0	0	0	0	0	0	NA	NA		NA	NA		NA	NA		NA	NA		NA	NA		NA	NA
AT1G08440.1	Aluminium activated malate transporter family protein	1506	10	1.84852	4	0.687133	1	0.225748	3	0.677323	-1.42771	0.124011		-3.03359	0.0147721		-1.44846	0.153897		-1.60588	0.317469		-0.020747	0.989054		1.58513	0.404682
AT1G08450.1	calreticulin 3	1275	908	167.846	821	141.034	1309	295.504	492	111.081	-0.251092	0.000807973		0.816042	6.57391e-39		-0.595525	2.9997e-13		1.06713	5.10125e-63	up	-0.344433	6.89047e-05		-1.41157	8.00654e-84	down
AT1G08460.1	histone deacetylase 8	1134	303	56.0102	254	43.633	317	71.5621	405	91.4386	-0.360271	0.0072586		0.353506	0.0045084		0.707113	4.7505e-10		0.713777	9.20634e-09		1.06738	7.08803e-20	up	0.353606	0.00254892
AT1G08465.1	Plant-specific transcription factor YABBY family protein	555	89	16.4518	64	10.9941	85	19.1886	99	22.3516	-0.581515	0.0257056		0.221999	0.389744		0.442132	0.0646393		0.803514	0.00122367		1.02365	2.67141e-05	up	0.220133	0.39954
AT1G08470.1	strictosidine synthase-like 3	1173	110	20.3337	111	19.068	69	15.5766	72	16.2557	-0.0927257	0.714111		-0.384494	0.116041		-0.322926	0.206213		-0.291768	0.224102		-0.2302	0.379349		0.061568	0.855866
AT1G08480.1	unknown protein; FUNCTIONS IN: molecular_function unknown; INVOLVED IN: biological_process unknown; LOCATED IN: mitochondrion, plasma membrane, plastid, vacuole; EXPRESSED IN: 27 plant structures; EXPRESSED DURING: 15 growth stages; Has 39 Blast hits to 39 proteins in 13 species: Archae - 0; Bacteria - 0; Metazoa - 0; Fungi - 0; Plants - 39; Viruses - 0; Other Eukaryotes - 0 (source: NCBI BLink).	429	331	61.1861	463	79.5357	448	101.135	432	97.5345	0.378399	0.00066575		0.725009	1.29778e-11		0.672709	7.66713e-10		0.34661	0.000510472		0.29431	0.00539723		-0.0523	0.679202
AT1G08490.1	chloroplastic NIFS-like cysteine desulfurase	1392	171	31.6097	163	28.0007	271	61.1777	221	49.8961	-0.174906	0.357659		0.952638	3.0244e-11		0.658559	2.36687e-05		1.12754	3.47109e-15	up	0.833465	8.55557e-08		-0.294079	0.0448541
AT1G08500.1	early nodulin-like protein 18	687	8	1.47882	15	2.57675	6	1.35449	23	5.19281	0.801109	0.271854		-0.126696	0.904004		1.81207	0.00270261		-0.927805	0.201395		1.01096	0.0584389		1.93877	0.0027498
AT1G08510.1	fatty acyl-ACP thioesterases B	1239	911	168.4	1052	180.716	806	181.953	1225	276.573	0.10183	0.178468		0.11167	0.155924		0.715767	4.54237e-29		0.00984008	0.89938		0.613937	3.91137e-23		0.604097	1.09902e-19
AT1G08520.1	ALBINA 1	2283	862	159.343	647	111.144	884	199.561	835	188.521	-0.519704	2.38493e-11		0.3247	7.21866e-06		0.242597	0.00141406		0.844404	2.05996e-29		0.762301	4.30141e-23		-0.0821028	0.327199
AT1G08530.1	unknown protein; FUNCTIONS IN: molecular_function unknown; INVOLVED IN: biological_process unknown; LOCATED IN: chloroplast; BEST Arabidopsis thaliana protein match is: unknown protein (TAIR:AT5G09995.2); Has 140 Blast hits to 140 proteins in 53 species: Archae - 0; Bacteria - 63; Metazoa - 0; Fungi - 0; Plants - 76; Viruses - 0; Other Eukaryotes - 1 (source: NCBI BLink).	774	40	7.39409	21	3.60745	41	9.25567	31	6.999	-1.03539	0.0131364		0.323965	0.392157		-0.0792232	0.874647		1.35936	0.000540999	up	0.956169	0.0344554		-0.403188	0.327077
AT1G08540.1	RNApolymerase sigma subunit 2	1719	182	33.6431	91	15.6323	204	46.0526	123	27.7702	-1.10578	4.4761e-09	down	0.452972	0.00407691		-0.276772	0.154413		1.55875	1.5913e-18	up	0.82901	9.47416e-05		-0.729743	2.30892e-05
AT1G08550.2	non-photochemical quenching 1	1389	67	12.3851	48	8.2456	68	15.3509	37	8.35365	-0.586909	0.0539795		0.309715	0.281183		-0.568127	0.086099		0.896623	0.00151066		0.0187813	0.965139		-0.877842	0.00533392
AT1G08560.1	syntaxin of plants 111	933	54	9.98202	28	4.80993	85	19.1886	24	5.41858	-1.05331	0.0030835		0.942845	0.000331044		-0.881416	0.0198691		1.99616	2.24803e-11	up	0.171898	0.750979		-1.82426	9.29588e-09	down
AT1G08570.1	atypical CYS HIS rich thioredoxin 4	828	343	63.4043	530	91.0452	450	101.587	346	78.1179	0.522002	5.62163e-07		0.680058	1.5516e-10		0.301072	0.0133669		0.158056	0.11403		-0.22093	0.0459157		-0.378986	0.000620333
AT1G08580.1	unknown protein; Has 39 Blast hits to 39 proteins in 15 species: Archae - 0; Bacteria - 0; Metazoa - 0; Fungi - 0; Plants - 35; Viruses - 0; Other Eukaryotes - 4 (source: NCBI BLink).	372	89	16.4518	80	13.7427	107	24.155	110	24.8352	-0.259587	0.328853		0.554075	0.0132561		0.594135	0.00854599		0.813662	0.000228784		0.853722	0.000157733		0.0400601	0.887768
AT1G08590.1	Leucine-rich receptor-like protein kinase family protein	3090	27	4.99101	6	1.0307	12	2.70898	6	1.35465	-2.27571	0.000207307	down	-0.881584	0.100037		-1.88142	0.00254372		1.39412	0.0637329		0.39429	0.722022		-0.999833	0.224629
AT1G08600.4	P-loop containing nucleoside triphosphate hydrolases superfamily protein	4440	45	8.31835	15	2.57675	23	5.1922	8	1.80619	-1.69074	7.7473e-05	down	-0.67995	0.0891939		-2.20334	9.39116e-06	down	1.01079	0.0458423		-0.5126	0.510758		-1.52339	0.0126541
AT1G08610.1	Pentatricopeptide repeat (PPR) superfamily protein	1680	15	2.77278	3	0.51535	17	3.83772	7	1.58042	-2.42771	0.00473478		0.468913	0.440865		-0.811027	0.289614		2.89662	0.000268869	up	1.61668	0.142483		-1.27994	0.0674102
AT1G08620.2	Transcription factor jumonji (jmj) family protein / zinc finger (C5HC2 type) family protein	3630	77	14.2336	16	2.74853	78	17.6083	14	3.16084	-2.37257	3.89833e-11	down	0.306957	0.249383		-2.17092	5.39551e-09	down	2.67953	1.7787e-14	up	0.201645	0.782177		-2.47788	1.824e-11	down
AT1G08630.4	threonine aldolase 1	1077	50	9.24261	14	2.40497	29	6.54669	17	3.83816	-1.94228	3.85089e-06	down	-0.497534	0.185184		-1.26788	0.00205166		1.44475	0.00244225		0.674398	0.275426		-0.770351	0.121446
AT1G08640.1	Chloroplast J-like domain 1	885	227	41.9614	289	49.6454	240	54.1795	282	63.6683	0.242595	0.0942858		0.368683	0.0106902		0.601511	1.00357e-05		0.126088	0.369822		0.358916	0.00680237		0.232828	0.107351
AT1G08650.1	phosphoenolpyruvate carboxylase kinase 1	855	380	70.2438	431	74.0386	175	39.5059	144	32.5115	0.0759066	0.550534		-0.830303	2.48482e-10		-1.11142	5.98284e-16	down	-0.90621	5.23948e-13		-1.18733	3.88988e-19	down	-0.281119	0.131871
AT1G08660.1	MALE GAMETOPHYTE DEFECTIVE 2	1425	114	21.0731	53	9.10452	80	18.0598	62	13.998	-1.21075	7.29169e-07	down	-0.222621	0.363135		-0.590185	0.0169439		0.988131	0.000171748		0.620566	0.0400329		-0.367564	0.195073
AT1G08670.1	ENTH/VHS family protein	696	0	0	0	0	0	0	0	0	NA	NA		NA	NA		NA	NA		NA	NA		NA	NA		NA	NA
AT1G08680.4	ARF GAP-like zinc finger-containing protein ZIGA4	1956	136	25.1399	84	14.4298	109	24.6065	34	7.67632	-0.800927	0.000151447		-0.0309373	0.901378		-1.71149	2.71176e-11	down	0.76999	0.000399311		-0.910564	0.00277591		-1.68055	7.12062e-10	down
AT1G08695.1	SCR-like 3	267	0	0	0	0	0	0	0	0	NA	NA		NA	NA		NA	NA		NA	NA		NA	NA		NA	NA
AT1G08700.1	Presenilin-1	1362	217	40.1129	253	43.4612	262	59.146	219	49.4446	0.115661	0.480977		0.560213	5.70123e-05		0.301744	0.0534886		0.444552	0.000819862		0.186084	0.235314		-0.258469	0.0842168
AT1G08710.2	F-box family protein	888	46	8.5032	27	4.63815	23	5.1922	20	4.51548	-0.874456	0.02167		-0.711659	0.072544		-0.913125	0.0274346		0.162797	0.740011		-0.038669	0.945195		-0.201466	0.732432
AT1G08720.1	Protein kinase superfamily protein	2802	145	26.8036	85	14.6016	272	61.4035	138	31.1568	-0.8763	2.13434e-05		1.19589	7.36747e-16	up	0.217124	0.2923		2.07219	2.34051e-35	up	1.09342	1.13008e-07	up	-0.978771	1.40677e-10
AT1G08730.1	Myosin family protein with Dil domain	4617	1	0.184852	0	0	1	0.225748	0	0	NA	NA		0.288341	0.913485		NA	NA		NA	NA		NA	NA		NA	NA
AT1G08750.3	Peptidase C13 family	1167	64	11.8305	32	5.49707	24	5.41795	21	4.74126	-1.10578	0.000726682	down	-1.1267	0.00117768		-1.31917	0.000270686	down	-0.0209145	0.964439		-0.213392	0.684006		-0.192478	0.732959
AT1G08760.1	Plant protein of unknown function (DUF936)	2247	84	15.5276	31	5.32528	134	30.2502	62	13.998	-1.5439	2.95969e-07	down	0.962113	3.45236e-06		-0.149613	0.627212		2.50602	2.22825e-22	up	1.39429	2.15357e-05	up	-1.11173	8.05628e-07	down
AT1G08770.1	prenylated RAB acceptor 1.E	630	114	21.0731	135	23.1908	132	29.7987	198	44.7033	0.138144	0.547577		0.499845	0.0121975		1.08498	3.87765e-10	up	0.361702	0.0558694		0.946831	1.48922e-08		0.58513	0.000723509
AT1G08780.1	ABI3-interacting protein 3	390	77	14.2336	34	5.84063	100	22.5748	42	9.48252	-1.28511	2.33401e-05	down	0.665411	0.00444118		-0.585961	0.0557666		1.95052	8.18272e-13	up	0.699145	0.0622225		-1.25137	3.02258e-06	down
AT1G08790.1	Protein of unknown function (DUF1685)	573	0	0	0	0	0	0	0	0	NA	NA		NA	NA		NA	NA		NA	NA		NA	NA		NA	NA
AT1G08800.2	Protein of unknown function, DUF593	3342	52	9.61231	4	0.687133	53	11.9646	14	3.16084	-3.80622	1.0199e-11	down	0.315822	0.336238		-1.60458	0.000137688	down	4.12204	3.77559e-14	up	2.20165	0.00720246		-1.9204	3.42005e-06	down
AT1G08810.1	myb domain protein 60	843	38	7.02438	23	3.95102	3	0.677244	9	2.03197	-0.830147	0.0484978		-3.37462	2.07535e-07	down	-1.78949	0.000466714	down	-2.54448	0.000571446	down	-0.959347	0.120274		1.58513	0.123317
AT1G08820.2	vamp/synaptobrevin-associated protein 27-2	1161	193	35.6765	52	8.93273	116	26.1868	44	9.93406	-1.9978	1.57819e-21	down	-0.446135	0.0135579		-1.84452	3.18801e-17	down	1.55166	5.49681e-11	up	0.153282	0.693345		-1.39838	3.27961e-08	down
AT1G08830.2	copper/zinc superoxide dismutase 1	459	1701	314.434	2393	411.078	3030	684.016	1839	415.199	0.386655	1.80667e-16		1.12128	2.91012e-150	up	0.401047	1.01517e-15		0.73462	2.35575e-77		0.0143915	0.81185		-0.720229	2.21609e-64
AT1G08840.2	DNA replication helicase, putative	3948	8	1.47882	4	0.687133	7	1.58024	2	0.451548	-1.10578	0.276153		0.0956961	0.918149		-1.71149	0.149597		1.20148	0.218155		-0.60571	0.705789		-1.80719	0.137134
AT1G08845.2	Ribosomal L18p/L5e family protein	705	31	5.73042	29	4.98172	24	5.41795	20	4.51548	-0.201997	0.675782		-0.0808926	0.878033		-0.34376	0.505405		0.121105	0.801038		-0.141762	0.804382		-0.262867	0.647195
AT1G08860.1	Calcium-dependent phospholipid-binding Copine family protein	1755	2	0.369704	7	1.20248	37	8.35268	13	2.93506	1.70157	0.162461		4.49779	3.904e-10	up	2.98895	0.00239664		2.79622	8.86254e-08	up	1.28738	0.0865318		-1.50885	0.00137912
AT1G08880.1	Histone superfamily protein	429	341	63.0346	330	56.6885	444	100.232	417	94.1478	-0.153088	0.242282		0.669129	3.80998e-10		0.578784	1.58304e-07		0.822217	9.57042e-15		0.731872	3.08834e-11		-0.0903449	0.457403
AT1G08890.1	Major facilitator superfamily protein	1395	36	6.65468	10	1.71783	25	5.6437	36	8.12787	-1.95378	9.6211e-05	down	-0.237728	0.60099		0.288509	0.500946		1.71605	0.00139585		2.24229	6.4961e-06	up	0.526236	0.230208
AT1G08900.2	Major facilitator superfamily protein	1389	159	29.3915	152	26.1111	220	49.6646	88	19.8681	-0.170737	0.388222		0.756818	1.17911e-06		-0.564943	0.00610547		0.927555	1.97142e-09		-0.394205	0.0660272		-1.32176	1.56312e-13	down
AT1G08910.1	zinc ion binding;zinc ion binding	2490	52	9.61231	49	8.41738	207	46.7298	49	11.0629	-0.191512	0.601498		2.28139	3.41743e-29	up	0.202779	0.580491		2.4729	2.01901e-33	up	0.39429	0.253725		-2.07861	1.99133e-23	down
AT1G08920.2	ERD (early response to dehydration) six-like 1	1434	85	15.7124	73	12.5402	260	58.6945	42	9.48252	-0.325348	0.227152		1.90132	4.64921e-29	up	-0.728565	0.0126448		2.22667	6.20799e-37	up	-0.403217	0.208725		-2.62988	2.60987e-38	down
AT1G08930.2	Major facilitator superfamily protein	1491	2568	474.7	1837	315.566	736	166.151	756	170.685	-0.589075	7.40433e-40		-1.51453	6.59164e-166	down	-1.47568	2.05737e-159	down	-0.925451	2.4836e-53		-0.886603	3.24336e-49		0.0388479	0.690177
AT1G08940.1	Phosphoglycerate mutase family protein	846	66	12.2002	49	8.41738	327	73.8196	121	27.3187	-0.535466	0.0805974		2.59709	9.84894e-53	up	1.16298	3.0449e-07	up	3.13256	3.08083e-66	up	1.69844	1.90861e-12	up	-1.43412	4.37918e-22	down
AT1G08960.1	cation exchanger 11	1641	40	7.39409	55	9.44808	43	9.70716	44	9.93406	0.35365	0.320679		0.392678	0.284551		0.426012	0.256678		0.0390281	0.908758		0.0723624	0.858248		0.0333343	0.951391
AT1G08970.4	nuclear factor Y, subunit C9	696	248	45.8433	282	48.4429	67	15.1251	62	13.998	0.0795732	0.61705		-1.59977	3.01953e-18	down	-1.71149	8.2912e-20	down	-1.67934	1.74922e-21	down	-1.79106	6.15434e-23	down	-0.111725	0.738104
AT1G08980.1	amidase 1	1278	275	50.8343	321	55.1425	166	37.4742	587	132.529	0.11736	0.41535		-0.439907	0.0032737		1.38244	7.13733e-41	up	-0.557267	6.36367e-05		1.26508	4.48108e-37	up	1.82234	1.33406e-54	up
AT1G08985.1	AP2/B3-like transcriptional factor family protein	306	0	0	0	0	0	0	0	0	NA	NA		NA	NA		NA	NA		NA	NA		NA	NA		NA	NA
AT1G08990.1	plant glycogenin-like starch initiation protein 5	1701	0	0	0	0	0	0	0	0	NA	NA		NA	NA		NA	NA		NA	NA		NA	NA		NA	NA
AT1G09000.1	NPK1-related protein kinase 1	2001	13	2.40308	3	0.51535	17	3.83772	4	0.903097	-2.22126	0.0135433		0.675364	0.26885		-1.41193	0.106112		2.89662	0.000268869	up	0.809328	0.551845		-2.0873	0.00741769
AT1G09010.1	glycoside hydrolase family 2 protein	2835	318	58.783	190	32.6388	452	102.038	308	69.5385	-0.848809	4.37554e-10		0.795637	1.44374e-13		0.242412	0.064294		1.64445	1.1542e-42	up	1.09122	7.24592e-16	up	-0.553225	6.7226e-07
AT1G09020.1	homolog of yeast sucrose nonfermenting 4	1464	179	33.0885	179	30.7492	241	54.4053	168	37.9301	-0.105782	0.585021		0.717415	1.21153e-06		0.19701	0.289819		0.823197	1.45959e-08		0.302792	0.0856455		-0.520405	0.000801646
AT1G09026.1	unknown protein; LOCATED IN: endomembrane system; Has 30201 Blast hits to 17322 proteins in 780 species: Archae - 12; Bacteria - 1396; Metazoa - 17338; Fungi - 3422; Plants - 5037; Viruses - 0; Other Eukaryotes - 2996 (source: NCBI BLink).	156	0	0	0	0	0	0	0	0	NA	NA		NA	NA		NA	NA		NA	NA		NA	NA		NA	NA
AT1G09030.1	nuclear factor Y, subunit B4	420	0	0	0	0	0	0	0	0	NA	NA		NA	NA		NA	NA		NA	NA		NA	NA		NA	NA
AT1G09040.1	unknown protein; FUNCTIONS IN: molecular_function unknown; INVOLVED IN: biological_process unknown; LOCATED IN: membrane; EXPRESSED IN: leaf; BEST Arabidopsis thaliana protein match is: unknown protein (TAIR:AT1G09050.1); Has 614 Blast hits to 567 proteins in 104 species: Archae - 2; Bacteria - 12; Metazoa - 344; Fungi - 31; Plants - 81; Viruses - 0; Other Eukaryotes - 144 (source: NCBI BLink).	2736	4	0.739409	1	0.171783	23	5.1922	2	0.451548	-2.10578	0.211676		2.8119	5.05136e-05	up	-0.711491	0.650664		4.91768	2.92543e-07	up	1.39429	0.520001		-3.52339	2.35326e-05	down
AT1G09050.1	unknown protein; BEST Arabidopsis thaliana protein match is: unknown protein (TAIR:AT1G09040.1); Has 552 Blast hits to 499 proteins in 115 species: Archae - 0; Bacteria - 86; Metazoa - 259; Fungi - 14; Plants - 77; Viruses - 0; Other Eukaryotes - 116 (source: NCBI BLink).	2751	9	1.66367	1	0.171783	27	6.0952	8	1.80619	-3.27571	0.011452		1.8733	0.000644019	up	0.118584	0.90833		5.14901	2.0988e-08	up	3.39429	0.0112038		-1.75472	0.00241592
AT1G09060.3	Zinc finger, RING-type;Transcription factor jumonji/aspartyl beta-hydroxylase	2835	161	29.7612	77	13.2273	80	18.0598	48	10.8372	-1.16991	7.99042e-09	down	-0.720648	0.00038689		-1.45745	1.19753e-10	down	0.449265	0.0694591		-0.287534	0.364075		-0.736798	0.00979584
AT1G09070.1	soybean gene regulated by cold-2	975	1935	357.689	6054	1039.98	2790	629.837	3974	897.227	1.53977	0	up	0.816273	6.70173e-82		1.32677	3.26685e-256	up	-0.723501	4.6599e-114		-0.213006	1.76937e-12		0.510494	7.27914e-46
AT1G09080.1	Heat shock protein 70 (Hsp 70) family protein	2028	30	5.54557	127	21.8165	35	7.90118	35	7.9021	1.97601	2.36223e-13	up	0.510734	0.211412		0.510901	0.228568		-1.46528	1.09324e-08	down	-1.46511	2.24741e-08	down	0.000167412	1
AT1G09090.2	respiratory burst oxidase homolog B	2532	0	0	0	0	0	0	0	0	NA	NA		NA	NA		NA	NA		NA	NA		NA	NA		NA	NA
AT1G09100.1	26S proteasome AAA-ATPase subunit RPT5B	1272	138	25.5096	62	10.6506	368	83.0753	132	29.8022	-1.26011	1.52647e-08	down	1.70338	3.87811e-35	up	0.224378	0.287811		2.96349	1.14049e-70	up	1.48449	2.86242e-11	up	-1.479	7.40459e-26	down
AT1G09130.3	ATP-dependent caseinolytic (Clp) protease/crotonase family protein	1113	1008	186.331	963	165.427	469	105.876	440	99.3406	-0.17167	0.0168068		-0.815495	6.9407e-25		-0.907412	1.93635e-29		-0.643825	8.80269e-16		-0.735742	3.37558e-19		-0.091917	0.43355
AT1G09140.1	SERINE-ARGININE PROTEIN 30	807	547	101.114	662	113.721	412	93.0082	339	76.5375	0.169509	0.0709297		-0.120555	0.264295		-0.401747	0.00013705		-0.290064	0.00193183		-0.571255	5.73568e-09		-0.281192	0.0160406
AT1G09150.1	pseudouridine synthase and archaeosine transglycosylase (PUA) domain-containing protein	546	111	20.5186	100	17.1783	112	25.2838	103	23.2547	-0.256342	0.276215		0.30128	0.167983		0.180593	0.464851		0.557622	0.00771192		0.436935	0.0556008		-0.120687	0.640378
AT1G09155.1	phloem protein 2-B15	870	8	1.47882	4	0.687133	2	0.451496	1	0.225774	-1.10578	0.276153		-1.71166	0.135406		-2.71149	0.0478712		-0.605877	0.670048		-1.60571	0.358093		-0.999833	0.653089
AT1G09157.1	Protein of unknown function (DUF679)	732	0	0	1	0.171783	0	0	0	0	NA	NA		NA	NA		NA	NA		NA	NA		NA	NA		NA	NA
AT1G09160.2	Protein phosphatase 2C family protein	1287	99	18.3004	97	16.663	44	9.93291	53	11.966	-0.135226	0.60828		-0.881584	0.00097599		-0.612928	0.021838		-0.746358	0.00497654		-0.477702	0.0809582		0.268656	0.459426
AT1G09170.1	P-loop nucleoside triphosphate hydrolases superfamily protein with CH (Calponin Homology) domain	3033	3	0.554557	1	0.171783	3	0.677244	2	0.451548	-1.69074	0.365107		0.288341	0.856255		-0.296454	0.874871		1.97909	0.246576		1.39429	0.520001		-0.584795	0.734407
AT1G09176.1	unknown protein; FUNCTIONS IN: molecular_function unknown; INVOLVED IN: biological_process unknown; LOCATED IN: endomembrane system; Has 30201 Blast hits to 17322 proteins in 780 species: Archae - 12; Bacteria - 1396; Metazoa - 17338; Fungi - 3422; Plants - 5037; Viruses - 0; Other Eukaryotes - 2996 (source: NCBI BLink).	453	1	0.184852	1	0.171783	24	5.41795	5	1.12887	-0.105782	0.972357		4.8733	3.88271e-07	up	2.61044	0.0958446		4.97909	1.50516e-07	up	2.71622	0.0798666		-2.26287	0.000662726	down
AT1G09180.1	secretion-associated RAS super family 1	582	17	3.14249	21	3.60745	71	16.0281	19	4.28971	0.199073	0.747885		2.35063	4.54742e-11	up	0.448973	0.455169		2.15155	1.48668e-10	up	0.249901	0.674209		-1.90165	7.41037e-08	down
AT1G09190.1	Tetratricopeptide repeat (TPR)-like superfamily protein	1455	8	1.47882	9	1.54605	7	1.58024	6	1.35465	0.0641432	0.959679		0.0956961	0.918149		-0.126529	0.912152		0.031553	0.971635		-0.190672	0.85547		-0.222225	0.840949
AT1G09195.2	FUNCTIONS IN: molecular_function unknown; INVOLVED IN: biological_process unknown; CONTAINS InterPro DOMAIN/s: Metal-dependent phosphohydrolase, HD subdomain (InterPro:IPR006674), Ppx/GppA phosphatase (InterPro:IPR003695).	1803	25	4.6213	8	1.37427	49	11.0617	20	4.51548	-1.74964	0.00302946		1.25919	0.000585409	up	-0.0334195	0.952994		3.00883	1.40056e-10	up	1.71622	0.00641933		-1.29261	0.0010379
AT1G09200.1	Histone superfamily protein	411	229	42.3311	431	74.0386	220	49.6646	321	72.4735	0.806558	1.74137e-11		0.230497	0.131772		0.775734	1.98322e-09		-0.576061	1.5567e-06		-0.0308241	0.83346		0.545237	4.34653e-05
AT1G09210.1	calreticulin 1b	1275	666	123.112	918	157.697	1643	370.904	975	220.13	0.35719	3.86611e-06		1.59108	1.95231e-139	up	0.838389	2.24697e-30		1.23389	3.29347e-99	up	0.481199	2.7266e-12		-0.752691	5.03294e-38
AT1G09220.1	Pentatricopeptide repeat (PPR) superfamily protein	1515	5	0.924261	0	0	9	2.03173	3	0.677323	-3.42771	0.0607753		1.13634	0.205571		-0.448457	0.751252		4.56405	0.00187554		NA	NA		-1.5848	0.123259
AT1G09230.1	RNA-binding (RRM/RBD/RNP motifs) family protein	1329	33	6.10012	25	4.29458	95	21.4461	63	14.2238	-0.50632	0.259826		1.8138	1.15362e-10	up	1.22139	0.000163273	up	2.32012	6.2377e-15	up	1.72771	4.20511e-07	up	-0.592408	0.0215546
AT1G09240.1	nicotianamine synthase 3	963	63	11.6457	21	3.60745	20	4.51496	40	9.03097	-1.69074	2.35893e-06	down	-1.36701	0.00015888	down	-0.366843	0.289495		0.323734	0.525412		1.3239	0.00128457		1.00017	0.018728
AT1G09245.1	Plant self-incompatibility protein S1 family	420	0	0	0	0	0	0	0	0	NA	NA		NA	NA		NA	NA		NA	NA		NA	NA		NA	NA
AT1G09250.1	basic helix-loop-helix (bHLH) DNA-binding superfamily protein	624	357	65.9922	262	45.0072	176	39.7316	416	93.9221	-0.552139	8.34723e-06		-0.732007	4.51432e-08		0.509168	3.70874e-06		-0.179868	0.24163		1.06131	3.27878e-20	up	1.24118	1.74687e-22	up
AT1G09260.1	Chaperone DnaJ-domain superfamily protein	417	0	0	0	0	0	0	0	0	NA	NA		NA	NA		NA	NA		NA	NA		NA	NA		NA	NA
AT1G09270.2	importin alpha isoform 4	1617	394	72.8318	323	55.486	172	38.8287	140	31.6084	-0.392443	0.00076162		-0.907446	3.1069e-12		-1.20426	1.23707e-18	down	-0.515003	0.00019593		-0.811817	3.18667e-08		-0.296814	0.113508
AT1G09280.1	CONTAINS InterPro DOMAIN/s: Rhodanese-like (InterPro:IPR001763), Serine hydrolase (InterPro:IPR005645); BEST Arabidopsis thaliana protein match is: Rhodanese/Cell cycle control phosphatase superfamily protein (TAIR:AT2G40760.1); Has 5925 Blast hits to 5912 proteins in 1592 species: Archae - 0; Bacteria - 2946; Metazoa - 156; Fungi - 408; Plants - 229; Viruses - 0; Other Eukaryotes - 2186 (source:…	1746	114	21.0731	58	9.96343	164	37.0227	122	27.5445	-1.08069	6.8232e-06	down	0.813003	8.82047e-06		0.386356	0.0711308		1.89369	1.68044e-19	up	1.46705	2.49857e-10	up	-0.426647	0.0255137
AT1G09290.1	unknown protein; Has 73 Blast hits to 71 proteins in 26 species: Archae - 0; Bacteria - 0; Metazoa - 5; Fungi - 11; Plants - 54; Viruses - 0; Other Eukaryotes - 3 (source: NCBI BLink).	1047	57	10.5366	22	3.77923	85	19.1886	55	12.4176	-1.47924	5.31544e-05	down	0.864842	0.0008901		0.236978	0.488298		2.34408	1.22522e-13	up	1.71622	2.8163e-06	up	-0.627864	0.021969
AT1G09300.1	Metallopeptidase M24 family protein	1482	42	7.76379	18	3.0921	46	10.3844	24	5.41858	-1.32817	0.00163059		0.419586	0.233766		-0.518846	0.225728		1.74776	8.84887e-06	up	0.809328	0.114931		-0.938432	0.0166152
AT1G09310.1	Protein of unknown function, DUF538	540	3059	565.463	1077	185.011	496	111.971	525	118.531	-1.61182	4.12306e-246	down	-2.33631	0	down	-2.25416	0	down	-0.724483	2.82504e-21		-0.642338	5.12082e-17		0.0821447	0.461381
AT1G09320.1	agenet domain-containing protein	1554	31	5.73042	11	1.88962	49	11.0617	37	8.35365	-1.60055	0.00187914		0.948855	0.0070548		0.543766	0.186804		2.5494	4.28348e-09	up	2.14431	8.85034e-06	up	-0.405089	0.274968
AT1G09330.1	unknown protein; FUNCTIONS IN: molecular_function unknown; INVOLVED IN: biological_process unknown; LOCATED IN: integral to membrane; EXPRESSED IN: 24 plant structures; EXPRESSED DURING: 15 growth stages; CONTAINS InterPro DOMAIN/s: Protein of unknown function DUF846, eukaryotic (InterPro:IPR008564); Has 518 Blast hits to 518 proteins in 206 species: Archae - 0; Bacteria - 0; Metazoa - 193; Fungi…	561	140	25.8793	140	24.0497	175	39.5059	134	30.2537	-0.105782	0.630975		0.610269	0.000417698		0.225315	0.281226		0.716051	2.23865e-05		0.331097	0.0960732		-0.384955	0.0371571
AT1G09340.1	chloroplast RNA binding	1137	3232	597.442	2002	343.91	925	208.817	1244	280.863	-0.796767	1.30601e-84		-1.51656	4.68224e-209	down	-1.08893	4.67681e-125	down	-0.719794	4.29268e-38		-0.292165	6.05877e-08		0.427629	4.02102e-11
AT1G09350.1	galactinol synthase 3	1005	16	2.95763	5	0.858917	0	0	2	0.451548	-1.78385	0.0180114		-4.71166	0.000243551	down	-2.71149	0.00384684		-2.92781	0.0943301		-0.927638	0.51977		NA	NA
AT1G09360.1	Plant invertase/pectin methylesterase inhibitor superfamily protein	567	0	0	0	0	0	0	0	0	NA	NA		NA	NA		NA	NA		NA	NA		NA	NA		NA	NA
AT1G09370.1	Plant invertase/pectin methylesterase inhibitor superfamily protein	525	0	0	0	0	1	0.225748	0	0	NA	NA		NA	NA		NA	NA		NA	NA		NA	NA		NA	NA
AT1G09380.1	nodulin MtN21 /EamA-like transporter family protein	1125	1	0.184852	0	0	2	0.451496	2	0.451548	NA	NA		1.28834	0.536128		1.28851	0.556719		NA	NA		NA	NA		0.000167412	1
AT1G09390.1	GDSL-like Lipase/Acylhydrolase superfamily protein	1113	98	18.1155	105	18.0373	65	14.6736	123	27.7702	-0.00624617	0.98042		-0.304001	0.246683		0.616313	0.00379792		-0.297755	0.228487		0.622559	0.00286272		0.920314	6.40804e-05
AT1G09400.1	FMN-linked oxidoreductases superfamily protein	975	2	0.369704	1	0.171783	9	2.03173	4	0.903097	-1.10578	0.612881		2.45827	0.0226994		1.28851	0.385989		3.56405	0.00399881		2.39429	0.151483		-1.16976	0.232864
AT1G09410.1	pentatricopeptide (PPR) repeat-containing protein	2118	2	0.369704	0	0	17	3.83772	0	0	NA	NA		3.3758	0.000156681	up	NA	NA		5.48159	9.15778e-06	up	NA	NA		-5.0873	6.61859e-05	down
AT1G09415.1	NIM1-interacting 3	339	70	12.9397	28	4.80993	129	29.1215	71	16.03	-1.42771	1.18814e-05	down	1.17029	7.4541e-08	up	0.308973	0.289825		2.598	2.00481e-22	up	1.73668	6.26004e-08	up	-0.861313	0.000112685
AT1G09420.2	glucose-6-phosphate dehydrogenase 4	1908	16	2.95763	3	0.51535	111	25.058	15	3.38661	-2.52082	0.00278415		3.08276	6.37038e-22	up	0.195399	0.7825		5.60358	3.55243e-31	up	2.71622	0.00149844		-2.88736	1.59109e-18	down
AT1G09430.1	ATP-citrate lyase A-3	1275	499	92.2412	252	43.2894	1063	239.97	586	132.304	-1.0914	1.08239e-22	down	1.37937	2.22754e-73	up	0.520369	1.44773e-08		2.47077	5.73902e-167	up	1.61177	5.71425e-53	up	-0.859002	4.72995e-31
AT1G09440.1	Protein kinase superfamily protein	1401	44	8.1335	15	2.57675	14	3.16047	10	2.25774	-1.65832	0.000118639	down	-1.36374	0.00182198		-1.84899	0.000105606	down	0.294587	0.636123		-0.190672	0.809462		-0.485259	0.5128
AT1G09450.1	Protein kinase superfamily protein	1800	6	1.10911	25	4.29458	11	2.48323	9	2.03197	1.95311	0.0020139		1.16281	0.14967		0.873471	0.337827		-0.790302	0.14711		-1.07964	0.0703204		-0.289339	0.733203
AT1G09460.1	Carbohydrate-binding X8 domain superfamily protein	993	19	3.51219	19	3.26388	34	7.67543	70	15.8042	-0.105782	0.877555		1.12788	0.00992171		2.16986	7.17092e-10	up	1.23366	0.00373702		2.27565	9.9485e-11	up	1.04199	0.000959413	up
AT1G09470.1	unknown protein; FUNCTIONS IN: molecular_function unknown; EXPRESSED IN: cotyledon; BEST Arabidopsis thaliana protein match is: unknown protein (TAIR:AT5G26770.1); Has 55019 Blast hits to 30094 proteins in 2088 species: Archae - 730; Bacteria - 6553; Metazoa - 28961; Fungi - 4800; Plants - 2559; Viruses - 111; Other Eukaryotes - 11305 (source: NCBI BLink).	1011	7	1.29397	2	0.343567	7	1.58024	3	0.677323	-1.91314	0.112107		0.288341	0.769638		-0.933884	0.429106		2.20148	0.0511236		0.979253	0.54805		-1.22223	0.280116
AT1G09480.1	NAD(P)-binding Rossmann-fold superfamily protein	1110	17	3.14249	8	1.37427	214	48.3101	122	27.5445	-1.19324	0.0775836		3.94235	6.14588e-50	up	3.13178	3.82841e-24	up	5.13559	2.51799e-58	up	4.32503	2.62749e-31	up	-0.810562	1.73614e-06
AT1G09483.1	unknown protein; BEST Arabidopsis thaliana protein match is: unknown protein (TAIR:AT1G09470.1); Has 48 Blast hits to 48 proteins in 9 species: Archae - 0; Bacteria - 0; Metazoa - 0; Fungi - 0; Plants - 48; Viruses - 0; Other Eukaryotes - 0 (source: NCBI BLink).	339	0	0	0	0	2	0.451496	0	0	NA	NA		NA	NA		NA	NA		NA	NA		NA	NA		NA	NA
AT1G09490.1	NAD(P)-binding Rossmann-fold superfamily protein	969	187	34.5674	179	30.7492	113	25.5095	117	26.4156	-0.168861	0.352279		-0.438374	0.0171074		-0.388021	0.0398963		-0.269514	0.147534		-0.219161	0.278176		0.0503532	0.849507
AT1G09500.1	NAD(P)-binding Rossmann-fold superfamily protein	978	13	2.40308	200	34.3567	212	47.8586	39	8.80519	3.83763	1.06078e-39	up	4.31582	4.73508e-52	up	1.87347	4.42711e-05	up	0.478187	0.00130757		-1.96416	1.36197e-18	down	-2.44235	5.64894e-29	down
AT1G09510.1	NAD(P)-binding Rossmann-fold superfamily protein	969	0	0	200	34.3567	6	1.35449	0	0	8.53807	1.44658e-38	up	3.8733	0.0217997		NA	NA		-4.66477	1.22895e-40	down	-8.24957	2.47591e-36	down	-3.5848	0.0391773
AT1G09520.1	LOCATED IN: chloroplast; EXPRESSED IN: 21 plant structures; EXPRESSED DURING: 12 growth stages; CONTAINS InterPro DOMAIN/s: Zinc finger, PHD-type, conserved site (InterPro:IPR019786); BEST Arabidopsis thaliana protein match is: PHD finger family protein (TAIR:AT3G17460.1); Has 56 Blast hits to 56 proteins in 17 species: Archae - 0; Bacteria - 2; Metazoa - 0; Fungi - 4; Plants - 46; Viruses - 0; O…	783	121	22.3671	211	36.2463	183	41.3119	231	52.1538	0.696454	5.30454e-05		0.885178	3.76809e-07		1.22139	6.81955e-14	up	0.188724	0.239661		0.52494	0.000385937		0.336217	0.0346455
AT1G09530.2	phytochrome interacting factor 3	1575	96	17.7458	60	10.307	51	11.5131	28	6.32168	-0.783854	0.00203405		-0.624196	0.0186237		-1.4891	6.17547e-07	down	0.159658	0.614894		-0.705245	0.048868		-0.864903	0.0187829
AT1G09540.1	myb domain protein 61	1101	1	0.184852	0	0	10	2.25748	3	0.677323	NA	NA		3.61027	0.0033254		1.87347	0.317472		4.71605	0.000943011	up	NA	NA		-1.7368	0.0791715
AT1G09550.1	Pectinacetylesterase family protein	1167	0	0	0	0	0	0	3	0.677323	NA	NA		NA	NA		NA	NA		NA	NA		NA	NA		NA	NA
AT1G09560.1	germin-like protein 5	660	446	82.4441	763	131.071	1663	375.419	1343	303.215	0.668858	2.24652e-14		2.18701	1.73311e-216	up	1.87885	1.38902e-143	up	1.51816	2.28145e-137	up	1.20999	2.31193e-78	up	-0.308161	2.5059e-08
AT1G09570.1	phytochrome A	3369	705	130.321	131	22.5036	322	72.6909	238	53.7343	-2.53384	4.37936e-102	down	-0.842221	1.14119e-18		-1.27815	1.00693e-35	down	1.69162	6.01168e-32	up	1.25569	2.29983e-15	up	-0.435932	0.00100124
AT1G09575.1	Protein of unknown function (DUF607)	879	25	4.6213	25	4.29458	24	5.41795	44	9.93406	-0.105782	0.854686		0.229448	0.651973		1.10408	0.00441203		0.335229	0.477266		1.20987	0.00167815		0.874637	0.0284419
AT1G09580.1	emp24/gp25L/p24 family/GOLD family protein	654	48	8.8729	35	6.01242	45	10.1587	24	5.41858	-0.561461	0.12366		0.195232	0.593454		-0.711491	0.0748343		0.756693	0.0281892		-0.15003	0.774573		-0.906723	0.0217934
AT1G09590.1	Translation protein SH3-like family protein	495	533	98.5262	540	92.763	756	170.665	578	130.497	-0.086958	0.417628		0.792592	7.78444e-22		0.405443	1.03842e-05		0.87955	4.61994e-27		0.492401	5.55265e-08		-0.387149	4.01547e-06
AT1G09600.1	Protein kinase superfamily protein	2145	4	0.739409	2	0.343567	2	0.451496	0	0	-1.10578	0.456665		-0.711659	0.632732		NA	NA		0.394123	0.822716		NA	NA		NA	NA
AT1G09610.1	Protein of unknown function (DUF579)	849	10	1.84852	1	0.171783	0	0	3	0.677323	-3.42771	0.00631412		-4.03359	0.0060164		-1.44846	0.153897		NA	NA		1.97925	0.282241		NA	NA
AT1G09620.1	ATP binding;leucine-tRNA ligases;aminoacyl-tRNA ligases;nucleotide binding;ATP binding;aminoacyl-tRNA ligases	3276	572	105.735	286	49.13	576	130.031	345	77.8921	-1.10578	2.00588e-26	down	0.298395	0.000997779		-0.44091	1.85126e-05		1.40418	4.50261e-43	up	0.664872	3.70914e-08		-0.739305	1.46298e-13
AT1G09625.1	unknown protein; LOCATED IN: endomembrane system; Has 4 Blast hits to 4 proteins in 2 species: Archae - 0; Bacteria - 0; Metazoa - 0; Fungi - 0; Plants - 4; Viruses - 0; Other Eukaryotes - 0 (source: NCBI BLink).	225	0	0	0	0	0	0	0	0	NA	NA		NA	NA		NA	NA		NA	NA		NA	NA		NA	NA
AT1G09630.1	RAB GTPase 11C	654	104	19.2246	42	7.2149	92	20.7688	73	16.4815	-1.4139	8.6366e-08	down	0.111463	0.662527		-0.222107	0.410348		1.52537	9.14495e-09	up	1.1918	4.69941e-05	up	-0.33357	0.206495
AT1G09640.1	Translation elongation factor EF1B, gamma chain	1245	961	177.643	903	155.12	1016	229.36	969	218.775	-0.195592	0.00759852		0.368633	4.52366e-08		0.300469	1.6885e-05		0.564226	3.68423e-17		0.496061	7.27189e-13		-0.0681644	0.389079
AT1G09645.1	unknown protein; BEST Arabidopsis thaliana protein match is: unknown protein (TAIR:AT1G57765.1); Has 35333 Blast hits to 34131 proteins in 2444 species: Archae - 798; Bacteria - 22429; Metazoa - 974; Fungi - 991; Plants - 531; Viruses - 0; Other Eukaryotes - 9610 (source: NCBI BLink).	321	117	21.6277	118	20.2704	158	35.6682	179	40.4136	-0.0935035	0.700618		0.721757	9.23293e-05		0.90196	4.42453e-07		0.815261	6.25437e-06		0.995463	2.01581e-08		0.180202	0.341304
AT1G09650.1	F-box and associated interaction domains-containing protein	1149	2	0.369704	0	0	0	0	1	0.225774	NA	NA		NA	NA		-0.711491	0.759907		NA	NA		NA	NA		NA	NA
AT1G09660.1	RNA-binding KH domain-containing protein	897	126	23.2914	178	30.5774	101	22.8005	127	28.6733	0.392672	0.0346919		-0.0307272	0.90584		0.299913	0.156098		-0.423399	0.0238711		-0.0927583	0.667553		0.330641	0.134575
AT1G09665.1	Toll-Interleukin-Resistance (TIR) domain family protein	498	0	0	0	0	0	0	0	0	NA	NA		NA	NA		NA	NA		NA	NA		NA	NA		NA	NA
AT1G09680.1	Pentatricopeptide repeat (PPR) superfamily protein	1824	7	1.29397	3	0.51535	6	1.35449	4	0.903097	-1.32817	0.23495		0.0659488	0.946925		-0.518846	0.650551		1.39412	0.199211		0.809328	0.551845		-0.584795	0.627094
AT1G09690.1	Translation protein SH3-like family protein	495	1174	217.016	1198	205.796	1578	356.23	1380	311.568	-0.0765863	0.274816		0.715006	2.4531e-37		0.521744	6.09997e-19		0.791592	2.69038e-46		0.598331	7.90397e-25		-0.193262	0.000742414
AT1G09700.1	dsRNA-binding domain-like superfamily protein	1260	65	12.0154	21	3.60745	53	11.9646	37	8.35365	-1.73583	9.94018e-07	down	-0.00610616	0.98486		-0.524406	0.119321		1.72973	2.08024e-06	up	1.21143	0.00415954		-0.5183	0.142316
AT1G09710.2	Homeodomain-like superfamily protein	1953	50	9.24261	27	4.63815	16	3.61197	20	4.51548	-0.994751	0.00696251		-1.35551	0.000899639	down	-1.03342	0.00984707		-0.360764	0.478061		-0.038669	0.945195		0.322096	0.606019
AT1G09720.1	Kinase interacting (KIP1-like) family protein	2787	0	0	0	0	0	0	0	0	NA	NA		NA	NA		NA	NA		NA	NA		NA	NA		NA	NA
AT1G09730.1	Cysteine proteinases superfamily protein	2892	109	20.1489	48	8.2456	125	28.2185	36	8.12787	-1.289	3.51379e-07	down	0.485941	0.0179304		-1.30975	1.50716e-06	down	1.77494	5.64908e-14	up	-0.020747	0.961109		-1.79569	3.73301e-12	down
AT1G09740.1	Adenine nucleotide alpha hydrolases-like superfamily protein	516	103	19.0398	80	13.7427	375	84.6555	175	39.5105	-0.470354	0.0503553		2.15259	1.53112e-48	up	1.05322	1.07676e-08	up	2.62294	1.37332e-63	up	1.52357	3.59964e-15	up	-1.09937	5.95694e-17	down
AT1G09750.1	Eukaryotic aspartyl protease family protein	1350	565	104.441	798	137.083	329	74.2711	727	164.138	0.392356	2.52983e-06		-0.491822	1.65616e-06		0.652213	4.22801e-15		-0.884178	3.67651e-22		0.259857	0.00118782		1.14404	4.90386e-34	up
AT1G09760.1	U2 small nuclear ribonucleoprotein A	750	103	19.0398	110	18.8962	139	31.379	130	29.3506	-0.0109227	0.975851		0.720782	0.000262709		0.624376	0.00252648		0.731704	0.000124873		0.635299	0.00173555		-0.0964058	0.672386
AT1G09770.1	cell division cycle 5	2535	390	72.0923	122	20.9576	462	104.296	190	42.8971	-1.78237	1.07189e-36	down	0.53276	2.36665e-07		-0.748966	6.88198e-09		2.31513	7.85992e-68	up	1.03341	2.2297e-09	up	-1.28173	4.2657e-26	down
AT1G09780.1	Phosphoglycerate mutase, 2,3-bisphosphoglycerate-independent	1674	479	88.5442	445	76.4436	433	97.7489	290	65.4745	-0.212002	0.0461931		0.142683	0.188971		-0.435464	0.000119424		0.354685	0.000480179		-0.223462	0.066295		-0.578147	4.06045e-07
AT1G09790.1	COBRA-like protein 6 precursor	1365	0	0	0	0	0	0	1	0.225774	NA	NA		NA	NA		NA	NA		NA	NA		NA	NA		NA	NA
AT1G09794.1	Cox19 family protein (CHCH motif)	192	13	2.40308	23	3.95102	28	6.32094	23	5.19281	0.71734	0.211209		1.39526	0.005489		1.11163	0.0446475		0.677916	0.122511		0.39429	0.453179		-0.283626	0.58462
AT1G09795.1	ATP phosphoribosyl transferase 2	1242	290	53.6071	267	45.8662	168	37.9257	214	48.3157	-0.224995	0.106679		-0.49925	0.000620054		-0.149933	0.33781		-0.274255	0.0686346		0.0750615	0.660014		0.349317	0.0351103
AT1G09800.1	Pseudouridine synthase family protein	1119	13	2.40308	11	1.88962	14	3.16047	10	2.25774	-0.34679	0.647137		0.395256	0.558108		-0.090003	0.921525		0.742046	0.245431		0.256787	0.766356		-0.485259	0.5128
AT1G09810.1	evolutionarily conserved C-terminal region 11	1413	23	4.2516	18	3.0921	62	13.9964	18	4.06394	-0.459419	0.402041		1.71898	6.88034e-07	up	-0.0651283	0.924536		2.17839	1.70764e-09	up	0.39429	0.517924		-1.7841	1.7003e-06	down
AT1G09812.1	unknown protein; BEST Arabidopsis thaliana protein match is: unknown protein (TAIR:AT1G58007.2); Has 93 Blast hits to 93 proteins in 13 species: Archae - 0; Bacteria - 0; Metazoa - 0; Fungi - 0; Plants - 93; Viruses - 0; Other Eukaryotes - 0 (source: NCBI BLink).	387	17	3.14249	12	2.0614	8	1.80598	9	2.03197	-0.608282	0.348709		-0.799122	0.244022		-0.629029	0.374789		-0.190839	0.809442		-0.020747	0.982067		0.170092	0.862996
AT1G09815.1	polymerase delta 4	375	146	26.9884	153	26.2829	144	32.5077	184	41.5425	-0.0382186	0.875493		0.268442	0.160574		0.622246	0.00028177		0.30666	0.0896541		0.660465	8.94555e-05		0.353804	0.0492161
AT1G09820.1	Pentatricopeptide repeat (PPR-like) superfamily protein	1821	13	2.40308	2	0.343567	21	4.74071	1	0.225774	-2.80622	0.00440756		0.980219	0.0784494		-3.41193	0.00367982		3.78644	4.80463e-06	up	-0.60571	0.798935		-4.39215	1.43007e-05	down
AT1G09830.1	Glycinamide ribonucleotide (GAR) synthetase	1599	215	39.7432	212	36.4181	186	41.9891	224	50.5734	-0.126054	0.460514		0.0793072	0.656544		0.347671	0.0237323		0.205361	0.195825		0.473725	0.00160675		0.268364	0.0994537
AT1G09840.6	shaggy-like protein kinase 41	1266	89	16.4518	34	5.84063	31	6.99819	20	4.51548	-1.49405	2.58293e-07	down	-1.2332	3.12121e-05	down	-1.8653	1.39011e-08	down	0.260857	0.519204		-0.371244	0.451756		-0.632101	0.184638
AT1G09850.1	xylem bark cysteine peptidase 3	1314	166	30.6855	153	26.2829	178	40.1831	136	30.7053	-0.223433	0.239136		0.389035	0.0217972		0.000932021	0.996899		0.612469	0.000211362		0.224365	0.266216		-0.388103	0.0338451
AT1G09860.1	purine permease 16	1152	0	0	0	0	4	0.902992	0	0	NA	NA		NA	NA		NA	NA		NA	NA		NA	NA		NA	NA
AT1G09870.1	histidine acid phosphatase family protein	1464	88	16.267	51	8.76095	134	30.2502	90	20.3197	-0.892788	0.000913511		0.894999	1.32743e-05		0.32093	0.208872		1.78779	4.96572e-15	up	1.21372	3.85146e-06	up	-0.574069	0.00720229
AT1G09880.1	Rhamnogalacturonate lyase family protein	1896	3	0.554557	0	0	1	0.225748	1	0.225774	NA	NA		-1.29662	0.48628		-1.29645	0.506891		NA	NA		NA	NA		0.000167412	1
AT1G09890.1	Rhamnogalacturonate lyase family protein	1854	8	1.47882	4	0.687133	13	2.93472	6	1.35465	-1.10578	0.276153		0.988781	0.171372		-0.126529	0.912152		2.09456	0.00905996		0.979253	0.381157		-1.11531	0.160128
AT1G09900.1	Pentatricopeptide repeat (PPR-like) superfamily protein	1797	49	9.05776	12	2.0614	37	8.35268	31	6.999	-2.13553	1.08325e-06	down	-0.116915	0.769951		-0.372005	0.348685		2.01861	1.13111e-05	up	1.76352	0.000427694	up	-0.25509	0.568742
AT1G09910.1	Rhamnogalacturonate lyase family protein	2028	165	30.5006	66	11.3377	170	38.3772	148	33.4146	-1.42771	6.5415e-12	down	0.33141	0.056517		0.13164	0.523244		1.75912	2.36189e-18	up	1.55935	2.17518e-13	up	-0.19977	0.302213
AT1G09920.1	TRAF-type zinc finger-related	579	120	22.1823	93	15.9759	226	51.019	147	33.1888	-0.473514	0.032297		1.20163	1.8821e-13	up	0.58129	0.00259491		1.67514	1.73859e-22	up	1.0548	1.05258e-07	up	-0.620339	0.00012484
AT1G09930.1	oligopeptide transporter 2	2205	1	0.184852	2	0.343567	8	1.80598	5	1.12887	0.894218	0.685035		3.28834	0.0122883		2.61044	0.0958446		2.39412	0.0275387		1.71622	0.201147		-0.677904	0.504947
AT1G09932.1	Phosphoglycerate mutase family protein	783	33	6.10012	119	20.4422	250	56.437	194	43.8002	1.74464	8.74428e-11	up	3.20973	7.51189e-50	up	2.84403	1.41468e-34	up	1.46509	1.42108e-20	up	1.09939	1.83442e-10	up	-0.365704	0.0162276
AT1G09935.1	Phosphoglycerate mutase family protein	696	0	0	119	20.4422	6	1.35449	6	1.35465	7.78904	4.77246e-25	up	3.8733	0.0217997		3.87347	0.0253298		-3.91573	1.23032e-22	down	-3.91556	3.52733e-22	down	0.000167412	1
AT1G09940.1	Glutamyl-tRNA reductase family protein	1593	97	17.9307	119	20.4422	349	78.7861	152	34.3177	0.189123	0.431769		2.13551	8.38935e-45	up	0.936523	1.68987e-06		1.94639	1.3558e-41	up	0.7474	7.12488e-05		-1.19899	4.66622e-18	down
AT1G09950.1	RESPONSE TO ABA AND SALT 1	693	3	0.554557	19	3.26388	3	0.677244	2	0.451548	2.55718	0.00147486		0.288341	0.856255		-0.296454	0.874871		-2.26884	0.00365679		-2.85364	0.00137793		-0.584795	0.734407
AT1G09960.1	sucrose transporter 4	1533	53	9.79717	21	3.60745	25	5.6437	25	5.64436	-1.44138	0.000138625	down	-0.795723	0.0313898		-0.795556	0.0362077		0.645662	0.164972		0.645829	0.195003		0.000167412	1
AT1G09970.2	Leucine-rich receptor-like protein kinase family protein	2934	1395	257.869	738	126.776	1288	290.763	547	123.498	-1.02435	5.61151e-56	down	0.173209	0.00374281		-1.06214	3.13971e-52	down	1.19756	1.91103e-74	up	-0.0377895	0.725687		-1.23535	2.71759e-67	down
AT1G09980.1	Putative serine esterase family protein	2409	61	11.276	26	4.46637	52	11.7389	16	3.61239	-1.33608	0.000112787	down	0.0580436	0.873724		-1.64223	2.38247e-05	down	1.39412	6.52998e-05	up	-0.306149	0.589634		-1.70027	2.58428e-05	down
AT1G09995.1	DNA repair DEAD helicase RAD3/XP-D subfamily protein	267	6	1.10911	11	1.88962	11	2.48323	9	2.03197	0.768687	0.3727		1.16281	0.14967		0.873471	0.337827		0.394123	0.575557		0.104784	0.9033		-0.289339	0.733203
AT1G10000.1	Ribonuclease H-like superfamily protein	912	7	1.29397	11	1.88962	0	0	15	3.38661	0.546295	0.524159		-3.51901	0.0309641		1.38804	0.054267		-4.06531	0.0037016		0.841749	0.206478		4.90706	0.000205878	up
AT1G10010.1	amino acid permease 8	1428	0	0	0	0	0	0	0	0	NA	NA		NA	NA		NA	NA		NA	NA		NA	NA		NA	NA
AT1G10020.1	Protein of unknown function (DUF1005)	1386	297	54.9011	441	75.7565	204	46.0526	555	125.305	0.464534	4.94751e-05		-0.253553	0.078963		1.19053	7.64584e-31	up	-0.718086	2.72113e-09		0.726	1.88866e-14		1.44409	3.19319e-37	up
AT1G10030.1	homolog of yeast ergosterol28	390	42	7.76379	61	10.4788	38	8.57842	68	15.3526	0.432638	0.1951		0.143951	0.72654		0.983654	0.0011433		-0.288687	0.380888		0.551016	0.0543246		0.839703	0.00749497
AT1G10040.1	alpha/beta-Hydrolases superfamily protein	1239	5	0.924261	5	0.858917	43	9.70716	7	1.58042	-0.105782	0.945731		3.39268	7.30912e-10	up	0.773935	0.460735		3.49846	1.36435e-10	up	0.879717	0.386499		-2.61874	3.81818e-07	down
AT1G10050.1	glycosyl hydrolase family 10 protein / carbohydrate-binding domain-containing protein	3192	87	16.0821	54	9.2763	183	41.3119	52	11.7403	-0.793838	0.00306351		1.3611	3.04646e-13	up	-0.453995	0.113468		2.15494	2.35781e-25	up	0.339843	0.310821		-1.81509	1.48027e-17	down
AT1G10060.2	branched-chain amino acid transaminase 1	1155	85	15.7124	39	6.69955	6	1.35449	14	3.16084	-1.22977	1.72261e-05	down	-3.53609	8.98898e-16	down	-2.31353	1.53657e-10	down	-2.30632	1.95301e-05	down	-1.08376	0.0208719		1.22256	0.113184
AT1G10070.2	branched-chain amino acid transaminase 2	1167	85	15.7124	16	2.74853	277	62.5322	141	31.8342	-2.51517	5.81301e-13	down	1.99269	8.2083e-33	up	1.01867	7.25611e-07	up	4.50787	4.79375e-72	up	3.53384	9.19747e-32	up	-0.974023	1.1227e-10
AT1G10090.1	Early-responsive to dehydration stress protein (ERD4)	2289	97	17.9307	23	3.95102	61	13.7706	47	10.6114	-2.18213	1.5589e-12	down	-0.380834	0.146082		-0.756815	0.00545594		1.8013	1.49048e-07	up	1.42532	0.000190722	up	-0.375981	0.253135
AT1G10095.1	Protein prenylyltransferase superfamily protein	1263	27	4.99101	16	2.74853	31	6.99819	30	6.77323	-0.860669	0.0903976		0.48765	0.265083		0.440512	0.341826		1.34832	0.00297558		1.30118	0.00654342		-0.0471383	0.937962
AT1G10100.1	unknown protein; Has 9 Blast hits to 9 proteins in 2 species: Archae - 0; Bacteria - 0; Metazoa - 0; Fungi - 0; Plants - 9; Viruses - 0; Other Eukaryotes - 0 (source: NCBI BLink).	489	1	0.184852	1	0.171783	1	0.225748	0	0	-0.105782	0.972357		0.288341	0.913485		NA	NA		0.394123	0.872974		NA	NA		NA	NA
AT1G10110.1	F-box family protein	999	1	0.184852	1	0.171783	3	0.677244	1	0.225774	-0.105782	0.972357		1.8733	0.297271		0.288509	0.920904		1.97909	0.246576		0.39429	0.888362		-1.5848	0.402684
AT1G10120.1	basic helix-loop-helix (bHLH) DNA-binding superfamily protein	1101	109	20.1489	89	15.2887	123	27.767	120	27.0929	-0.398233	0.0879661		0.462671	0.0252249		0.427215	0.047475		0.860904	3.12308e-05		0.825448	0.000123939		-0.0354565	0.895807
AT1G10130.1	endoplasmic reticulum-type calcium-transporting ATPase 3	2997	130	24.0308	85	14.6016	215	48.5358	112	25.2867	-0.718759	0.000820711		1.01417	4.99129e-10	up	0.0734957	0.770125		1.73292	1.92852e-22	up	0.792254	0.00036775		-0.940671	4.35826e-08
AT1G10140.1	Uncharacterised conserved protein UCP031279	504	113	20.8883	121	20.7858	606	136.803	506	114.242	-0.00709757	0.976299		2.71134	1.67372e-101	up	2.45132	8.57327e-76	up	2.71843	4.36573e-106	up	2.45842	4.69368e-79	up	-0.260013	0.0062025
AT1G10150.1	Carbohydrate-binding protein	1245	133	24.5853	84	14.4298	219	49.4388	100	22.5774	-0.768747	0.000312052		1.00785	4.22567e-10	up	-0.122918	0.615693		1.77659	1.33869e-23	up	0.645829	0.0057024		-1.13076	9.15788e-11	down
AT1G10155.1	phloem protein 2-A10	555	7	1.29397	2	0.343567	2	0.451496	4	0.903097	-1.91314	0.112107		-1.51901	0.206106		-0.518846	0.650551		0.394123	0.822716		1.39429	0.341255		1.00017	0.511113
AT1G10170.1	NF-X-like 1	3567	396	73.2015	328	56.3449	722	162.99	463	104.533	-0.377586	0.00115933		1.15484	3.11827e-38	up	0.51402	7.65464e-07		1.53243	4.93144e-61	up	0.891607	5.42837e-17		-0.640819	3.03675e-13
AT1G10180.1	BEST Arabidopsis thaliana protein match is: exocyst complex component 84B (TAIR:AT5G49830.1); Has 132 Blast hits to 132 proteins in 25 species: Archae - 0; Bacteria - 0; Metazoa - 7; Fungi - 0; Plants - 117; Viruses - 0; Other Eukaryotes - 8 (source: NCBI BLink).	2310	71	13.1245	21	3.60745	68	15.3509	28	6.32168	-1.86321	6.888e-08	down	0.226057	0.438429		-1.05388	0.0014862		2.08927	7.86549e-10	up	0.809328	0.0857813		-1.27994	0.000106319	down
AT1G10190.1	Protein of Unknown Function (DUF239)	1191	0	0	0	0	0	0	0	0	NA	NA		NA	NA		NA	NA		NA	NA		NA	NA		NA	NA
AT1G10200.1	GATA type zinc finger transcription factor family protein	573	157	29.0218	145	24.9086	297	67.0472	244	55.0889	-0.220494	0.260742		1.20804	1.77372e-17	up	0.924625	1.2055e-09		1.42853	2.32528e-23	up	1.14512	1.01881e-13	up	-0.283414	0.0422896
AT1G10210.2	mitogen-activated protein kinase 1	1113	64	11.8305	39	6.69955	53	11.9646	53	11.966	-0.82038	0.00963817		0.0162617	0.961986		0.0164291	0.963261		0.836641	0.00884908		0.836809	0.0122382		0.000167412	1
AT1G10220.1	BEST Arabidopsis thaliana protein match is: ZCF37 (TAIR:AT1G59590.1); Has 43 Blast hits to 43 proteins in 15 species: Archae - 0; Bacteria - 2; Metazoa - 7; Fungi - 0; Plants - 27; Viruses - 0; Other Eukaryotes - 7 (source: NCBI BLink).	804	0	0	1	0.171783	17	3.83772	4	0.903097	NA	NA		5.3758	1.84356e-05	up	NA	NA		4.48159	1.64354e-05	up	2.39429	0.151483		-2.0873	0.00741769
AT1G10230.1	SKP1-like 18	552	65	12.0154	72	12.3684	93	20.9946	69	15.5784	0.0417753	0.913677		0.805132	0.00108801		0.374665	0.203131		0.763357	0.00121392		0.33289	0.247376		-0.430467	0.0975316
AT1G10240.1	FAR1-related sequence 11	2043	46	8.5032	27	4.63815	56	12.6419	35	7.9021	-0.874456	0.02167		0.572134	0.071168		-0.10577	0.814767		1.44659	1.95234e-05	up	0.768686	0.0646314		-0.677904	0.0494054
AT1G10250.1	BEST Arabidopsis thaliana protein match is: SIN3-like 6 (TAIR:AT1G10450.1); Has 310 Blast hits to 310 proteins in 86 species: Archae - 0; Bacteria - 0; Metazoa - 174; Fungi - 23; Plants - 97; Viruses - 0; Other Eukaryotes - 16 (source: NCBI BLink).	234	0	0	0	0	0	0	0	0	NA	NA		NA	NA		NA	NA		NA	NA		NA	NA		NA	NA
AT1G10270.1	glutamine-rich protein 23	2742	56	10.3517	32	5.49707	70	15.8024	41	9.25674	-0.913137	0.00789758		0.610269	0.030428		-0.161294	0.67457		1.52341	6.15406e-07	up	0.751842	0.0483827		-0.771564	0.0120453
AT1G10280.1	Core-2/I-branching beta-1,6-N-acetylglucosaminyltransferase family protein	1239	20	3.69704	27	4.63815	48	10.8359	19	4.28971	0.327178	0.535893		1.55138	5.88249e-05	up	0.214508	0.730887		1.2242	0.000559397	up	-0.11267	0.849457		-1.33687	0.00085226	down
AT1G10290.1	dynamin-like protein 6	2745	390	72.0923	297	51.0197	665	150.122	423	95.5025	-0.498793	2.28557e-05		1.05822	8.83563e-31	up	0.405692	0.000187555		1.55701	1.32973e-57	up	0.904485	5.77059e-16		-0.652529	1.20669e-12
AT1G10300.1	Nucleolar GTP-binding protein	2064	1	0.184852	0	0	0	0	0	0	NA	NA		NA	NA		NA	NA		NA	NA		NA	NA		NA	NA
AT1G10310.1	NAD(P)-binding Rossmann-fold superfamily protein	729	112	20.7034	110	18.8962	148	33.4107	99	22.3516	-0.131777	0.593552		0.69044	0.0002887		0.11051	0.668922		0.822217	1.07864e-05		0.242287	0.310537		-0.579929	0.00416506
AT1G10320.1	Zinc finger C-x8-C-x5-C-x3-H type family protein	2274	19	3.51219	7	1.20248	55	12.4161	14	3.16084	-1.54635	0.0200927		1.82177	1.15657e-06	up	-0.152064	0.831416		3.36813	7.47281e-13	up	1.39429	0.0565406		-1.97384	1.3802e-06	down
AT1G10330.1	Tetratricopeptide repeat (TPR)-like superfamily protein	1404	4	0.739409	1	0.171783	13	2.93472	5	1.12887	-2.10578	0.211676		1.98878	0.0158882		0.610437	0.621464		4.09456	0.000252038	up	2.71622	0.0798666		-1.37834	0.091766
AT1G10340.1	Ankyrin repeat family protein	1737	47	8.68805	148	25.4239	267	60.2747	161	36.3496	1.54908	2.88022e-11	up	2.79445	1.15161e-46	up	2.06484	3.30652e-20	up	1.24537	2.46645e-17	up	0.515754	0.00408927		-0.729612	1.05646e-06
AT1G10350.1	DNAJ heat shock family protein	1050	63	11.6457	55	9.44808	103	23.252	85	19.1908	-0.301702	0.344961		0.997562	3.01671e-05		0.72062	0.00592012		1.29926	7.64951e-08	up	1.02232	0.000109625	up	-0.276942	0.268164
AT1G10360.1	glutathione S-transferase TAU 18	684	186	34.3825	329	56.5167	139	31.379	309	69.7642	0.717003	1.54092e-07		-0.131877	0.495128		1.02081	6.49312e-14	up	-0.84888	2.91344e-09		0.30381	0.0163232		1.15269	3.45648e-15	up
AT1G10370.1	Glutathione S-transferase family protein	684	105	19.4095	259	44.4919	113	25.5095	96	21.6743	1.19678	4.14314e-13	up	0.394275	0.0683509		0.159226	0.538819		-0.802506	5.90367e-07		-1.03756	9.51215e-10	down	-0.235049	0.32923
AT1G10380.1	Putative membrane lipoprotein	918	66	12.2002	63	10.8224	16	3.61197	21	4.74126	-0.172896	0.593608		-1.75605	2.712e-06	down	-1.36357	0.000141808	down	-1.58316	2.43466e-05	down	-1.19067	0.00117119		0.392485	0.509626
AT1G10385.1	Vps51/Vps67 family (components of vesicular transport) protein	2265	0	0	0	0	0	0	0	0	NA	NA		NA	NA		NA	NA		NA	NA		NA	NA		NA	NA
AT1G10390.2	Nucleoporin autopeptidase	3126	400	73.9409	228	39.1666	242	54.631	212	47.8641	-0.916748	5.23356e-14		-0.436652	0.000369356		-0.627427	6.41192e-07		0.480096	0.000546065		0.289321	0.0627755		-0.190775	0.231941
AT1G10400.1	UDP-Glycosyltransferase superfamily protein	1404	0	0	0	0	1	0.225748	0	0	NA	NA		NA	NA		NA	NA		NA	NA		NA	NA		NA	NA
AT1G10410.1	Protein of unknown function (DUF1336)	1458	93	17.1913	58	9.96343	421	95.0399	137	30.9311	-0.78696	0.00233967		2.46686	7.07739e-64	up	0.847382	3.47977e-05		3.25382	7.02995e-88	up	1.63434	2.83171e-13	up	-1.61948	1.65878e-33	down
AT1G10417.1	Encodes protein with unknown function whose expression is repressed by inoculation with Agrobacterium tumerifaciens.	1296	1	0.184852	1	0.171783	12	2.70898	1	0.225774	-0.105782	0.972357		3.8733	0.000899026	up	0.288509	0.920904		3.97909	0.000502772	up	0.39429	0.888362		-3.5848	0.00263346
AT1G10430.1	protein phosphatase 2A-2	921	108	19.964	112	19.2397	167	37.6999	184	41.5425	-0.0533144	0.844122		0.917158	5.81975e-07		1.05718	3.85579e-09	up	0.970472	6.18092e-08		1.1105	4.0222e-10	up	0.140025	0.461938
AT1G10450.1	SIN3-like 6	3369	29	5.36071	9	1.54605	84	18.9628	11	2.48352	-1.79384	0.0010798		1.82268	1.29731e-09	up	-1.11004	0.041234		3.61652	5.10886e-20	up	0.683797	0.383292		-2.93272	1.79864e-14	down
AT1G10455.1	unknown protein; BEST Arabidopsis thaliana protein match is: unknown protein (TAIR:AT1G51970.1); Has 75 Blast hits to 73 proteins in 5 species: Archae - 0; Bacteria - 0; Metazoa - 0; Fungi - 0; Plants - 75; Viruses - 0; Other Eukaryotes - 0 (source: NCBI BLink).	459	0	0	0	0	0	0	0	0	NA	NA		NA	NA		NA	NA		NA	NA		NA	NA		NA	NA
AT1G10460.1	germin-like protein 7	654	11	2.03337	14	2.40497	1	0.225748	2	0.451548	0.242141	0.751238		-3.17109	0.00874798		-2.17092	0.0407437		-3.41323	0.00201664		-2.41306	0.0138517		1.00017	0.658185
AT1G10470.1	response regulator 4	780	246	45.4736	866	148.764	499	112.648	576	130.046	1.70993	9.03547e-71	up	1.30872	2.47833e-32	up	1.51592	6.14911e-46	up	-0.401204	1.00187e-06		-0.194008	0.0230346		0.207196	0.0356495
AT1G10480.1	zinc finger protein 5	636	2	0.369704	1	0.171783	7	1.58024	4	0.903097	-1.10578	0.612881		2.0957	0.0728912		1.28851	0.385989		3.20148	0.0159955		2.39429	0.151483		-0.807188	0.461441
AT1G10490.1	Domain of unknown function (DUF1726) ;Putative ATPase (DUF699)	3087	54	9.98202	18	3.0921	99	22.3491	35	7.9021	-1.69074	1.35505e-05	down	1.16281	3.19047e-06	up	-0.337096	0.372143		2.85355	3.45783e-19	up	1.35365	0.00227501		-1.49991	7.76461e-08	down
AT1G10500.1	chloroplast-localized ISCA-like protein	543	360	66.5468	348	59.7806	518	116.937	439	99.1149	-0.154691	0.2229		0.813296	6.06736e-16		0.574733	8.73682e-08		0.967988	5.11931e-22		0.729424	1.03119e-11		-0.238564	0.0215666
AT1G10510.1	RNI-like superfamily protein	1818	128	23.6611	58	9.96343	144	32.5077	59	13.3207	-1.2478	6.80244e-08	down	0.458266	0.0159061		-0.828848	0.000440517		1.70607	4.01041e-15	up	0.418953	0.177423		-1.28711	7.00312e-09	down
AT1G10520.1	DNA polymerase lambda (POLL)	1590	6	1.10911	4	0.687133	9	2.03173	6	1.35465	-0.690744	0.550389		0.873304	0.317863		0.288509	0.802673		1.56405	0.0812528		0.979253	0.381157		-0.584795	0.538056
AT1G10522.2	unknown protein; FUNCTIONS IN: molecular_function unknown; INVOLVED IN: biological_process unknown; LOCATED IN: chloroplast; EXPRESSED IN: 23 plant structures; EXPRESSED DURING: 13 growth stages; Has 24 Blast hits to 24 proteins in 8 species: Archae - 0; Bacteria - 0; Metazoa - 0; Fungi - 0; Plants - 24; Viruses - 0; Other Eukaryotes - 0 (source: NCBI BLink).	540	38	7.02438	65	11.1659	29	6.54669	25	5.64436	0.668658	0.0384907		-0.101605	0.828783		-0.315563	0.494537		-0.770264	0.019068		-0.984221	0.0052051		-0.213957	0.674821
AT1G10530.1	unknown protein; FUNCTIONS IN: molecular_function unknown; INVOLVED IN: N-terminal protein myristoylation; BEST Arabidopsis thaliana protein match is: unknown protein (TAIR:AT1G60010.1); Has 143 Blast hits to 143 proteins in 14 species: Archae - 0; Bacteria - 0; Metazoa - 0; Fungi - 0; Plants - 143; Viruses - 0; Other Eukaryotes - 0 (source: NCBI BLink).	501	1	0.184852	1	0.171783	2	0.451496	0	0	-0.105782	0.972357		1.28834	0.536128		NA	NA		1.39412	0.476089		NA	NA		NA	NA
AT1G10540.1	nucleobase-ascorbate transporter 8	1620	5	0.924261	4	0.687133	10	2.25748	8	1.80619	-0.42771	0.735018		1.28834	0.135153		0.966581	0.324842		1.71605	0.0480682		1.39429	0.1607		-0.321761	0.722686
AT1G10550.1	xyloglucan:xyloglucosyl transferase 33	933	23	4.2516	162	27.8289	9	2.03173	118	26.6414	2.71051	4.86372e-24	up	-1.0653	0.0737907		2.64759	6.56435e-20	up	-3.7758	1.11729e-29	down	-0.0629165	0.794817		3.71289	3.75623e-24	up
AT1G10560.1	plant U-box 18	2094	20	3.69704	20	3.43567	11	2.48323	11	2.48352	-0.105782	0.873583		-0.574155	0.35406		-0.573988	0.375078		-0.468373	0.435727		-0.468206	0.479543		0.000167412	1
AT1G10570.1	Cysteine proteinases superfamily protein	1716	41	7.57894	9	1.54605	34	7.67543	10	2.25774	-2.29341	3.33757e-06	down	0.018252	0.966205		-1.74712	0.000342531	down	2.31166	4.48656e-06	up	0.546294	0.515085		-1.76537	0.000564072	down
AT1G10580.1	Transducin/WD40 repeat-like superfamily protein	1722	91	16.8215	65	11.1659	167	37.6999	83	18.7393	-0.591209	0.0218456		1.16425	8.92753e-10	up	0.155753	0.577231		1.75546	5.30346e-18	up	0.746962	0.00412324		-1.0085	3.4881e-07	down
AT1G10585.1	basic helix-loop-helix (bHLH) DNA-binding superfamily protein	546	8	1.47882	9	1.54605	41	9.25567	9	2.03197	0.0641432	0.959679		2.64589	1.11272e-07	up	0.458434	0.610894		2.58175	6.78754e-08	up	0.39429	0.652752		-2.18746	9.39614e-06	down
AT1G10586.1	basic helix-loop-helix (bHLH) DNA-binding superfamily protein	525	0	0	9	1.54605	0	0	0	0	4.06414	0.00814366		NA	NA		NA	NA		-3.7758	0.0108462		-3.77563	0.0148574		NA	NA
AT1G10588.1	Gibberellin-regulated family protein	273	0	0	0	0	0	0	0	0	NA	NA		NA	NA		NA	NA		NA	NA		NA	NA		NA	NA
AT1G10590.3	Nucleic acid-binding, OB-fold-like protein	462	460	85.032	391	67.1673	312	70.4334	227	51.2507	-0.340247	0.00152326		-0.271747	0.0170116		-0.730433	6.60154e-10		0.0685005	0.584283		-0.390186	0.00244535		-0.458686	0.000670721
AT1G10600.1	associated molecule with the SH3 domain of STAM 2	672	71	13.1245	56	9.61987	43	9.70716	34	7.67632	-0.448174	0.127671		-0.435141	0.160523		-0.773776	0.0166817		0.0130329	0.970995		-0.325602	0.384716		-0.338635	0.403335
AT1G10610.1	basic helix-loop-helix (bHLH) DNA-binding superfamily protein	1326	32	5.91527	13	2.23318	32	7.22394	18	4.06394	-1.40534	0.0043465		0.288341	0.507298		-0.541566	0.278051		1.69368	0.000319927	up	0.863776	0.152218		-0.829908	0.0792599
AT1G10620.1	Protein kinase superfamily protein	2157	0	0	0	0	0	0	0	0	NA	NA		NA	NA		NA	NA		NA	NA		NA	NA		NA	NA
AT1G10630.1	ADP-ribosylation factor A1F	546	352	65.068	379	65.1059	419	94.5884	438	98.8891	0.000840578	0.9954		0.539716	6.64119e-07		0.603864	2.13968e-08		0.538875	3.01492e-07		0.603023	1.23051e-08		0.064148	0.616887
AT1G10640.1	Pectin lyase-like superfamily protein	1599	29	5.36071	26	4.46637	37	8.35268	22	4.96703	-0.263323	0.596229		0.639814	0.108163		-0.110041	0.851055		0.903137	0.0202401		0.153282	0.792146		-0.749854	0.0837885
AT1G10650.1	SBP (S-ribonuclease binding protein) family protein	1020	71	13.1245	48	8.2456	48	10.8359	29	6.54745	-0.670566	0.0235712		-0.276443	0.378914		-1.00326	0.00236146		0.394123	0.223917		-0.332691	0.414016		-0.726814	0.0533615
AT1G10652.1	unknown protein; LOCATED IN: mitochondrion; Has 30201 Blast hits to 17322 proteins in 780 species: Archae - 12; Bacteria - 1396; Metazoa - 17338; Fungi - 3422; Plants - 5037; Viruses - 0; Other Eukaryotes - 2996 (source: NCBI BLink).	123	0	0	0	0	0	0	0	0	NA	NA		NA	NA		NA	NA		NA	NA		NA	NA		NA	NA
AT1G10657.1	Plant protein 1589 of unknown function	378	33	6.10012	26	4.46637	2	0.451496	4	0.903097	-0.449736	0.31793		-3.75605	4.78491e-07	down	-2.75589	1.66574e-05	down	-3.30632	2.66643e-05	down	-2.30615	0.000847972	down	1.00017	0.511113
AT1G10660.4	unknown protein; LOCATED IN: endomembrane system; EXPRESSED IN: 24 plant structures; EXPRESSED DURING: 15 growth stages; BEST Arabidopsis thaliana protein match is: unknown protein (TAIR:AT5G62960.1); Has 35333 Blast hits to 34131 proteins in 2444 species: Archae - 798; Bacteria - 22429; Metazoa - 974; Fungi - 991; Plants - 531; Viruses - 0; Other Eukaryotes - 9610 (source: NCBI BLink).	963	151	27.9127	76	13.0555	44	9.93291	43	9.70829	-1.09626	1.2833e-07	down	-1.49063	1.66518e-10	down	-1.52363	1.15215e-10	down	-0.394373	0.178319		-0.427372	0.173646		-0.0329995	0.952093
AT1G10670.3	ATP-citrate lyase A-1	1332	671	124.036	296	50.8479	156	35.2167	116	26.1898	-1.2865	5.17362e-39	down	-1.81643	9.79882e-57	down	-2.24368	4.20801e-74	down	-0.529928	0.000255129		-0.957182	9.49176e-10		-0.427254	0.0295435
AT1G10680.1	P-glycoprotein 10	3684	0	0	0	0	0	0	0	0	NA	NA		NA	NA		NA	NA		NA	NA		NA	NA		NA	NA
AT1G10690.1	unknown protein; BEST Arabidopsis thaliana protein match is: unknown protein (TAIR:AT1G60783.1); Has 59 Blast hits to 59 proteins in 9 species: Archae - 0; Bacteria - 0; Metazoa - 0; Fungi - 0; Plants - 59; Viruses - 0; Other Eukaryotes - 0 (source: NCBI BLink).	333	35	6.46983	55	9.44808	51	11.5131	84	18.965	0.546295	0.120817		0.831484	0.0145815		1.55154	9.60783e-08	up	0.285189	0.36236		1.00525	0.000151957	up	0.720059	0.0094516
AT1G10700.1	phosphoribosyl pyrophosphate (PRPP) synthase 3	1236	134	24.7702	176	30.2339	362	81.7208	302	68.1838	0.287561	0.127073		1.7221	4.21896e-35	up	1.46082	3.03273e-23	up	1.43454	2.25229e-28	up	1.17326	2.20591e-17	up	-0.261274	0.0377499
AT1G10710.1	poor homologous synapsis 1	1233	2	0.369704	1	0.171783	0	0	1	0.225774	-1.10578	0.612881		NA	NA		-0.711491	0.759907		NA	NA		0.39429	0.888362		NA	NA
AT1G10717.1	Encodes a Maternally expressed gene (MEG) family protein	273	0	0	0	0	0	0	1	0.225774	NA	NA		NA	NA		NA	NA		NA	NA		NA	NA		NA	NA
AT1G10720.1	BSD domain-containing protein	1290	104	19.2246	68	11.6813	181	40.8604	91	20.5455	-0.718759	0.00297494		1.08775	1.57745e-09	up	0.0958635	0.731223		1.80651	3.80628e-20	up	0.814622	0.00108396		-0.991884	1.6094e-07
AT1G10730.1	Clathrin adaptor complexes medium subunit family protein	1287	30	5.54557	14	2.40497	45	10.1587	18	4.06394	-1.20532	0.0153792		0.873304	0.0169166		-0.448457	0.386797		2.07862	7.26863e-07	up	0.756861	0.206526		-1.32176	0.00141309
AT1G10740.4	alpha/beta-Hydrolases superfamily protein	1422	153	28.2824	318	54.6271	125	28.2185	106	23.9321	0.949713	3.31669e-11		-0.00326236	0.987641		-0.240959	0.26496		-0.952976	1.12442e-10		-1.19067	2.0047e-14	down	-0.237696	0.294372
AT1G10745.1	Maternally expressed gene (MEG) family protein	249	0	0	0	0	0	0	0	0	NA	NA		NA	NA		NA	NA		NA	NA		NA	NA		NA	NA
AT1G10747.1	Maternally expressed gene (MEG) family protein	252	0	0	0	0	0	0	0	0	NA	NA		NA	NA		NA	NA		NA	NA		NA	NA		NA	NA
AT1G10750.1	Protein of Unknown Function (DUF239)	1404	8	1.47882	8	1.37427	9	2.03173	10	2.25774	-0.105782	0.928573		0.458266	0.592526		0.610437	0.474114		0.564048	0.478408		0.716219	0.386613		0.152171	0.871038
AT1G10760.1	Pyruvate phosphate dikinase, PEP/pyruvate binding domain	4200	237	43.81	55	9.44808	182	41.0861	50	11.2887	-2.21317	8.97142e-30	down	-0.0926074	0.592479		-1.95638	1.38208e-22	down	2.12056	9.66286e-25	up	0.256787	0.46258		-1.86377	4.53068e-18	down
AT1G10770.1	Plant invertase/pectin methylesterase inhibitor superfamily protein	504	0	0	0	0	1	0.225748	1	0.225774	NA	NA		NA	NA		NA	NA		NA	NA		NA	NA		0.000167412	1
AT1G10780.1	F-box/RNI-like superfamily protein	1257	7	1.29397	13	2.23318	14	3.16047	13	2.93506	0.787303	0.31843		1.28834	0.0728397		1.18159	0.121711		0.501038	0.425412		0.39429	0.577018		-0.106748	0.895614
AT1G10790.1	BEST Arabidopsis thaliana protein match is: hydroxyproline-rich glycoprotein family protein (TAIR:AT3G56590.2); Has 78 Blast hits to 78 proteins in 11 species: Archae - 0; Bacteria - 0; Metazoa - 0; Fungi - 0; Plants - 78; Viruses - 0; Other Eukaryotes - 0 (source: NCBI BLink).	1011	2	0.369704	0	0	1	0.225748	0	0	NA	NA		-0.711659	0.745212		NA	NA		NA	NA		NA	NA		NA	NA
AT1G10800.1	unknown protein; FUNCTIONS IN: molecular_function unknown; INVOLVED IN: biological_process unknown; LOCATED IN: endomembrane system; EXPRESSED IN: inflorescence meristem, hypocotyl, root, flower; EXPRESSED DURING: petal differentiation and expansion stage; Has 23 Blast hits to 23 proteins in 9 species: Archae - 0; Bacteria - 0; Metazoa - 0; Fungi - 0; Plants - 22; Viruses - 0; Other Eukaryotes - …	357	2	0.369704	1	0.171783	2	0.451496	2	0.451548	-1.10578	0.612881		0.288341	0.880064		0.288509	0.889648		1.39412	0.476089		1.39429	0.520001		0.000167412	1
AT1G10810.1	NAD(P)-linked oxidoreductase superfamily protein	1035	1	0.184852	2	0.343567	2	0.451496	3	0.677323	0.894218	0.685035		1.28834	0.536128		1.87347	0.317472		0.394123	0.822716		0.979253	0.54805		0.58513	0.73698
AT1G10820.2	Protein of unknown function (DUF3755)	777	65	12.0154	18	3.0921	22	4.96646	21	4.74126	-1.95822	9.68887e-08	down	-1.27459	0.000286685	down	-1.34154	0.000195996	down	0.68363	0.170693		0.616683	0.261698		-0.0669468	0.921231
AT1G10830.1	15-cis-zeta-carotene isomerase	1104	142	26.249	195	33.4978	79	17.8341	138	31.1568	0.351801	0.0471092		-0.557625	0.00920712		0.247286	0.225288		-0.909427	1.47054e-06		-0.104515	0.602617		0.804911	0.00016809
AT1G10840.1	translation initiation factor 3 subunit H1	1014	457	84.4774	386	66.3084	405	91.4279	435	98.2118	-0.349375	0.00117654		0.114069	0.317994		0.21733	0.0464517		0.463444	1.26841e-05		0.566705	8.8045e-08		0.103261	0.397649
AT1G10850.1	Leucine-rich repeat protein kinase family protein	1992	44	8.1335	32	5.49707	67	15.1251	44	9.93406	-0.565213	0.139696		0.894999	0.00252475		0.288509	0.452377		1.46021	2.37177e-06	up	0.853722	0.0210433		-0.60649	0.0515882
AT1G10865.1	FUNCTIONS IN: molecular_function unknown; INVOLVED IN: biological_process unknown; LOCATED IN: cellular_component unknown; CONTAINS InterPro DOMAIN/s: Cytochrome c oxidase assembly protein PET191, N-terminal (InterPro:IPR018793); Has 241 Blast hits to 241 proteins in 124 species: Archae - 0; Bacteria - 0; Metazoa - 100; Fungi - 94; Plants - 38; Viruses - 0; Other Eukaryotes - 9 (source: NCBI BLin…	216	89	16.4518	85	14.6016	122	27.5413	136	30.7053	-0.172124	0.527627		0.743345	0.000454812		0.900238	1.32979e-05		0.915469	1.20539e-05		1.07236	2.27293e-07	up	0.156893	0.482927
AT1G10870.1	ARF-GAP domain 4	2328	40	7.39409	9	1.54605	82	18.5113	22	4.96703	-2.25778	5.54745e-06	down	1.32397	2.65246e-06	up	-0.573988	0.19294		3.58175	1.94997e-19	up	1.6838	0.00470692		-1.89795	6.76169e-09	down
AT1G10880.1	Core-2/I-branching beta-1,6-N-acetylglucosaminyltransferase family protein	1956	0	0	0	0	0	0	0	0	NA	NA		NA	NA		NA	NA		NA	NA		NA	NA		NA	NA
AT1G10890.1	unknown protein; FUNCTIONS IN: molecular_function unknown; INVOLVED IN: biological_process unknown; LOCATED IN: chloroplast; EXPRESSED IN: petal, flower, leaf; EXPRESSED DURING: LP.04 four leaves visible, 4 anthesis, petal differentiation and expansion stage; BEST Arabidopsis thaliana protein match is: unknown protein (TAIR:AT5G13340.1); Has 11769 Blast hits to 8435 proteins in 698 species: Archa…	867	123	22.7368	71	12.1966	310	69.9819	159	35.8981	-0.898549	6.73156e-05		1.62195	7.93396e-28	up	0.658877	0.000390613		2.5205	1.58121e-50	up	1.55743	2.7282e-14	up	-0.963074	1.27141e-11
AT1G10900.1	Phosphatidylinositol-4-phosphate 5-kinase family protein	2265	89	16.4518	20	3.43567	213	48.0843	35	7.9021	-2.25959	4.75804e-12	down	1.54732	3.1129e-18	up	-1.05794	0.000316255	down	3.8069	1.05133e-50	up	1.20165	0.00571679		-2.60526	3.08933e-31	down
AT1G10910.1	Pentatricopeptide repeat (PPR) superfamily protein	1995	112	20.7034	52	8.93273	87	19.6401	83	18.7393	-1.2127	8.92409e-07	down	-0.0760702	0.771967		-0.143807	0.589298		1.13663	9.98014e-06	up	1.06889	7.17899e-05	up	-0.0677367	0.824095
AT1G10920.2	NB-ARC domain-containing disease resistance protein	2184	48	8.8729	11	1.88962	53	11.9646	7	1.58042	-2.23131	6.90902e-07	down	0.431299	0.186077		-2.4891	7.2828e-07	down	2.66261	3.70861e-10	up	-0.257786	0.78763		-2.9204	1.76793e-09	down
AT1G10930.1	DNA helicase (RECQl4A)	3567	18	3.32734	7	1.20248	21	4.74071	7	1.58042	-1.46835	0.0302826		0.510734	0.344741		-1.07406	0.127819		1.97909	0.00124347		0.39429	0.69875		-1.5848	0.0143816
AT1G10940.2	Protein kinase superfamily protein	1116	280	51.7586	137	23.5343	157	35.4424	98	22.1259	-1.13703	5.61031e-14	down	-0.546321	0.000249618		-1.22606	7.15141e-14	down	0.590712	0.000789876		-0.0890318	0.724195		-0.679743	0.000574718
AT1G10950.1	transmembrane nine 1	1770	705	130.321	519	89.1556	710	160.281	696	157.139	-0.547671	2.62023e-10		0.298537	0.000235594		0.269973	0.001237		0.846208	6.01749e-24		0.817643	8.96403e-22		-0.0285643	0.781397
AT1G10960.1	ferredoxin 1	447	1648	304.636	4685	804.805	940	212.203	1564	353.111	1.40155	7.03278e-285	up	-0.521642	1.04115e-18		0.213033	9.19984e-05		-1.92319	0	down	-1.18852	1.52564e-201	down	0.734675	8.79087e-35
AT1G10970.1	zinc transporter 4 precursor	1227	641	118.49	307	52.7375	77	17.3826	90	20.3197	-1.16787	3.80636e-32	down	-2.76905	5.56256e-90	down	-2.54382	6.2248e-82	down	-1.60119	7.95229e-22	down	-1.37595	3.02695e-17	down	0.225234	0.408233
AT1G10980.1	Lung seven transmembrane receptor family protein	1551	9	1.66367	5	0.858917	6	1.35449	6	1.35465	-0.953779	0.30961		-0.296621	0.756598		-0.296454	0.771009		0.657157	0.507095		0.657325	0.548418		0.000167412	1
AT1G10990.2	unknown protein; Has 6 Blast hits to 6 proteins in 2 species: Archae - 0; Bacteria - 0; Metazoa - 0; Fungi - 0; Plants - 6; Viruses - 0; Other Eukaryotes - 0 (source: NCBI BLink).	579	24	4.43645	14	2.40497	5	1.12874	21	4.74126	-0.883389	0.103629		-1.97469	0.00277343		0.0958635	0.87682		-1.0913	0.155586		0.979253	0.0801515		2.07056	0.00282119
AT1G11000.1	Seven transmembrane MLO family protein	1722	20	3.69704	11	1.88962	40	9.02992	15	3.38661	-0.968278	0.109165		1.28834	0.00165686		-0.126529	0.859121		2.25662	8.87395e-07	up	0.841749	0.206478		-1.41487	0.00153299
AT1G11020.1	RING/FYVE/PHD zinc finger superfamily protein	966	76	14.0488	55	9.44808	103	23.252	86	19.4166	-0.57235	0.0437761		0.726914	0.00169677		0.466846	0.070986		1.29926	7.64951e-08	up	1.0392	7.87781e-05	up	-0.260068	0.300615
AT1G11040.1	HSP40/DnaJ peptide-binding protein	1317	0	0	0	0	0	0	0	0	NA	NA		NA	NA		NA	NA		NA	NA		NA	NA		NA	NA
AT1G11050.1	Protein kinase superfamily protein	1878	139	25.6945	98	16.8348	165	37.2484	107	24.1578	-0.610013	0.00297896		0.535722	0.00253294		-0.0889655	0.719409		1.14574	6.19232e-10	up	0.521048	0.0199697		-0.624688	0.00109344
AT1G11060.1	WAPL (Wings apart-like protein regulation of heterochromatin) protein	2793	48	8.8729	19	3.26388	101	22.8005	40	9.03097	-1.44282	0.000297802	down	1.36159	8.45123e-08	up	0.0254742	0.950861		2.80441	3.14302e-19	up	1.46829	0.000456011	up	-1.33612	7.32471e-07	down
AT1G11070.1	BEST Arabidopsis thaliana protein match is: Hydroxyproline-rich glycoprotein family protein (TAIR:AT1G61080.1); Has 579 Blast hits to 567 proteins in 152 species: Archae - 0; Bacteria - 68; Metazoa - 159; Fungi - 113; Plants - 172; Viruses - 0; Other Eukaryotes - 67 (source: NCBI BLink).	2292	0	0	0	0	3	0.677244	1	0.225774	NA	NA		NA	NA		NA	NA		NA	NA		NA	NA		-1.5848	0.402684
AT1G11080.2	serine carboxypeptidase-like 31	1488	34	6.28497	30	5.1535	70	15.8024	32	7.22477	-0.286354	0.524426		1.33016	1.43834e-05	up	0.201046	0.662131		1.61652	1.85045e-07	up	0.4874	0.262918		-1.12912	0.000400467	down
AT1G11090.1	alpha/beta-Hydrolases superfamily protein	975	55	10.1669	67	11.5095	42	9.48142	74	16.7073	0.178948	0.591716		-0.100701	0.79176		0.716602	0.0111202		-0.279649	0.372364		0.537655	0.0489848		0.817303	0.00635425
AT1G11100.2	SNF2 domain-containing protein / helicase domain-containing protein / zinc finger protein-related	3810	6	1.10911	5	0.858917	8	1.80598	1	0.225774	-0.368816	0.748251		0.703379	0.446786		-2.29645	0.128152		1.07219	0.230197		-1.92764	0.230889		-2.99983	0.0264248
AT1G11110.1	LisH and RanBPM domains containing protein	834	0	0	0	0	2	0.451496	1	0.225774	NA	NA		NA	NA		NA	NA		NA	NA		NA	NA		-0.999833	0.653089
AT1G11112.1	unknown protein; FUNCTIONS IN: molecular_function unknown; INVOLVED IN: biological_process unknown; LOCATED IN: cellular_component unknown; Has 30201 Blast hits to 17322 proteins in 780 species: Archae - 12; Bacteria - 1396; Metazoa - 17338; Fungi - 3422; Plants - 5037; Viruses - 0; Other Eukaryotes - 2996 (source: NCBI BLink).	237	2	0.369704	2	0.343567	2	0.451496	6	1.35465	-0.105782	0.966619		0.288341	0.880064		1.87347	0.141493		0.394123	0.822716		1.97925	0.115372		1.58513	0.21856
AT1G11120.1	unknown protein; BEST Arabidopsis thaliana protein match is: unknown protein (TAIR:AT1G09812.1); Has 270 Blast hits to 255 proteins in 62 species: Archae - 0; Bacteria - 2; Metazoa - 93; Fungi - 14; Plants - 126; Viruses - 0; Other Eukaryotes - 35 (source: NCBI BLink).	564	7	1.29397	1	0.171783	1	0.225748	5	1.12887	-2.91314	0.0373967		-2.51901	0.0696417		-0.196918	0.872649		0.394123	0.872974		2.71622	0.0798666		2.3221	0.139831
AT1G11125.1	unknown protein; BEST Arabidopsis thaliana protein match is: unknown protein (TAIR:AT1G61170.1).	798	13	2.40308	18	3.0921	15	3.38622	18	4.06394	0.363703	0.582538		0.494792	0.447145		0.757994	0.219666		0.131089	0.830406		0.39429	0.517924		0.263202	0.688416
AT1G11130.1	Leucine-rich repeat protein kinase family protein	2307	48	8.8729	30	5.1535	44	9.93291	32	7.22477	-0.783854	0.0337244		0.16281	0.662154		-0.296454	0.467808		0.946664	0.00806075		0.4874	0.262918		-0.459264	0.241086
AT1G11145.1	Protein of unknown function (DUF674)	489	0	0	0	0	0	0	0	0	NA	NA		NA	NA		NA	NA		NA	NA		NA	NA		NA	NA
AT1G11160.1	Transducin/WD40 repeat-like superfamily protein	3066	2	0.369704	0	0	1	0.225748	0	0	NA	NA		-0.711659	0.745212		NA	NA		NA	NA		NA	NA		NA	NA
AT1G11170.1	Protein of unknown function (DUF707)	1317	4	0.739409	3	0.51535	18	4.06346	2	0.451548	-0.520819	0.714943		2.45827	0.000977833	up	-0.711491	0.650664		2.97909	0.000140446	up	-0.190672	0.911371		-3.16976	0.000402936	down
AT1G11180.2	Secretory carrier membrane protein (SCAMP) family protein	915	77	14.2336	51	8.76095	29	6.54669	38	8.57942	-0.700143	0.0136976		-1.12046	0.000369363	down	-0.73035	0.0178246		-0.420321	0.246792		-0.0302074	0.94163		0.390114	0.363989
AT1G11190.1	bifunctional nuclease i	918	12	2.21823	9	1.54605	47	10.6102	12	2.70929	-0.520819	0.507635		2.25797	2.20647e-07	up	0.288509	0.714056		2.77879	1.65267e-09	up	0.809328	0.282487		-1.96946	9.17906e-06	down
AT1G11200.1	Protein of unknown function (DUF300)	888	69	12.7548	99	17.0066	146	32.9592	115	25.964	0.41505	0.104524		1.36964	7.05491e-11	up	1.02547	7.79741e-06	up	0.954591	6.36572e-07		0.610424	0.00477944		-0.344167	0.091474
AT1G11210.1	Protein of unknown function (DUF761)	927	144	26.6187	19	3.26388	29	6.54669	16	3.61239	-3.02778	1.20933e-25	down	-2.0236	7.58034e-15	down	-2.88142	1.20659e-21	down	1.00418	0.0250281		0.146363	0.828284		-0.857814	0.0856339
AT1G11220.1	Protein of unknown function (DUF761)	933	9	1.66367	46	7.90203	15	3.38622	25	5.64436	2.24786	2.70786e-06	up	1.02531	0.127042		1.76244	0.00211978		-1.22255	0.00347613		-0.485415	0.240792		0.737133	0.170623
AT1G11230.2	Protein of unknown function (DUF761)	1026	0	0	46	7.90203	1	0.225748	0	0	6.41778	3.9206e-11	up	NA	NA		NA	NA		-5.12944	1.54145e-10	down	-6.12927	2.77017e-10	down	NA	NA
AT1G11240.1	CONTAINS InterPro DOMAIN/s: Nucleolar protein 12 (InterPro:IPR019186); Has 2484 Blast hits to 1934 proteins in 262 species: Archae - 0; Bacteria - 90; Metazoa - 921; Fungi - 378; Plants - 144; Viruses - 18; Other Eukaryotes - 933 (source: NCBI BLink).	603	79	14.6033	49	8.41738	120	27.0898	76	17.1588	-0.794853	0.00486684		0.891451	4.19944e-05		0.232655	0.416496		1.6863	1.29219e-12	up	1.02751	0.000251778	up	-0.658796	0.00380677
AT1G11250.1	syntaxin of plants 125	897	1	0.184852	0	0	1	0.225748	0	0	NA	NA		0.288341	0.913485		NA	NA		NA	NA		NA	NA		NA	NA
AT1G11260.1	sugar transporter 1	1569	2439	450.854	5235	899.286	2843	641.802	11242	2538.15	0.996118	3.46439e-185		0.509466	1.05813e-36		2.49305	0	up	-0.486652	4.73847e-49		1.49693	0	up	1.98358	0	up
AT1G11270.2	F-box and associated interaction domains-containing protein	939	17	3.14249	13	2.23318	9	2.03173	10	2.25774	-0.492805	0.446783		-0.629197	0.3537		-0.477026	0.503495		-0.136392	0.85977		0.0157788	0.985456		0.152171	0.871038
AT1G11280.1	S-locus lectin protein kinase family protein	2493	65	12.0154	28	4.80993	1	0.225748	9	2.03197	-1.32079	7.60845e-05	down	-5.73403	7.18237e-15	down	-2.56393	3.25381e-09	down	-4.41323	1.39981e-06	down	-1.24314	0.0296132		3.17009	0.0149123
AT1G11290.1	Pentatricopeptide repeat (PPR) superfamily protein	2430	17	3.14249	10	1.71783	22	4.96646	7	1.58042	-0.871317	0.184233		0.66031	0.211944		-0.991599	0.170646		1.53163	0.00610014		-0.120283	0.89802		-1.65191	0.00952865
AT1G11300.1	protein serine/threonine kinases;protein kinases;ATP binding;sugar binding;kinases;carbohydrate binding	4953	56	10.3517	26	4.46637	340	76.7543	44	9.93406	-1.2127	0.000661411	down	2.89038	3.42188e-61	up	-0.0594147	0.887964		4.10307	4.03397e-84	up	1.15328	0.00255852		-2.94979	4.98936e-56	down
AT1G11310.1	Seven transmembrane MLO family protein	1722	592	109.432	316	54.2835	898	202.722	359	81.0529	-1.01145	9.86724e-24	down	0.889459	4.02562e-31		-0.433105	1.82586e-05		1.90091	4.37229e-102	up	0.57835	8.3668e-07		-1.32256	2.43224e-52	down
AT1G11320.1	unknown protein; FUNCTIONS IN: molecular_function unknown; INVOLVED IN: biological_process unknown; LOCATED IN: mitochondrion, plastid; EXPRESSED IN: 7 plant structures; EXPRESSED DURING: C globular stage, F mature embryo stage, petal differentiation and expansion stage, E expanded cotyledon stage, D bilateral stage; Has 46 Blast hits to 46 proteins in 14 species: Archae - 0; Bacteria - 2; Metazo…	1275	7	1.29397	8	1.37427	14	3.16047	9	2.03197	0.0868632	0.946126		1.28834	0.0728397		0.651079	0.472015		1.20148	0.0749188		0.564215	0.520668		-0.637263	0.392333
AT1G11330.2	S-locus lectin protein kinase family protein	2529	344	63.5891	253	43.4612	255	57.5657	112	25.2867	-0.549053	1.38349e-05		-0.14357	0.296616		-1.3304	5.51014e-19	down	0.405483	0.00253486		-0.781348	2.71187e-06		-1.18683	2.83172e-13	down
AT1G11340.1	S-locus lectin protein kinase family protein	2706	14	2.58793	264	45.3508	8	1.80598	7	1.58042	4.13126	1.46571e-54	up	-0.519014	0.490247		-0.711491	0.368545		-4.65027	3.2582e-53	down	-4.84275	1.75005e-53	down	-0.192478	0.852999
AT1G11350.1	S-domain-1 13	2493	256	47.3222	45	7.73025	85	19.1886	51	11.5145	-2.61393	8.61347e-39	down	-1.30227	4.2744e-14	down	-2.03907	1.2657e-25	down	1.31166	9.33197e-07	up	0.574863	0.0863214		-0.736798	0.0075806
AT1G11360.4	Adenine nucleotide alpha hydrolases-like superfamily protein	729	243	44.9191	195	33.4978	57	12.8676	56	12.6434	-0.423264	0.00505196		-1.80358	5.29228e-21	down	-1.82895	3.25854e-21	down	-1.38032	1.02561e-11	down	-1.40568	1.22719e-11	down	-0.0253677	0.961173
AT1G11362.1	Plant invertase/pectin methylesterase inhibitor superfamily protein	555	0	0	0	0	0	0	1	0.225774	NA	NA		NA	NA		NA	NA		NA	NA		NA	NA		NA	NA
AT1G11370.1	Pectin lyase-like superfamily protein	867	0	0	0	0	0	0	1	0.225774	NA	NA		NA	NA		NA	NA		NA	NA		NA	NA		NA	NA
AT1G11380.1	PLAC8 family protein	765	76	14.0488	89	15.2887	47	10.6102	101	22.8032	0.122024	0.675648		-0.404997	0.175504		0.698793	0.00334372		-0.527022	0.052253		0.576769	0.0126604		1.10379	2.42237e-05	up
AT1G11390.1	Protein kinase superfamily protein	1875	50	9.24261	39	6.69955	84	18.9628	54	12.1918	-0.464236	0.19392		1.0368	0.000106395	up	0.39954	0.233458		1.50104	6.07482e-08	up	0.863776	0.00920324		-0.637263	0.0210103
AT1G11400.3	partner of Y14-MAGO	615	100	18.4852	54	9.2763	26	5.86945	38	8.57942	-0.994751	9.30806e-05		-1.65508	2.38026e-08	down	-1.10742	6.66265e-05	down	-0.660325	0.065077		-0.11267	0.789207		0.547655	0.197554
AT1G11410.1	S-locus lectin protein kinase family protein	2538	35	6.46983	22	3.77923	53	11.9646	10	2.25774	-0.775633	0.0766983		0.886979	0.00818998		-1.51885	0.00319431		1.66261	4.01429e-06	up	-0.743213	0.233941		-2.40582	7.04648e-08	down
AT1G11420.1	DOMAIN OF UNKNOWN FUNCTION 724 2	1815	16	2.95763	5	0.858917	12	2.70898	2	0.451548	-1.78385	0.0180114		-0.126696	0.863905		-2.71149	0.00384684		1.65716	0.0338237		-0.927638	0.51977		-2.5848	0.0109467
AT1G11430.1	plastid developmental protein DAG, putative	699	432	79.8561	523	89.8427	460	103.844	664	149.914	0.169998	0.111606		0.378944	0.00021024		0.908661	6.48884e-24		0.208946	0.033199		0.738663	1.3402e-17		0.529717	5.27769e-09
AT1G11440.1	BEST Arabidopsis thaliana protein match is: glycine-rich protein (TAIR:AT3G29075.1); Has 19337 Blast hits to 8589 proteins in 488 species: Archae - 26; Bacteria - 641; Metazoa - 7852; Fungi - 2167; Plants - 955; Viruses - 616; Other Eukaryotes - 7080 (source: NCBI BLink).	1092	64	11.8305	17	2.92032	43	9.70716	51	11.5145	-2.01832	6.63515e-08	down	-0.285394	0.390628		-0.039066	0.924236		1.73292	1.99306e-05	up	1.97925	6.09452e-07	up	0.246328	0.5108
AT1G11450.2	nodulin MtN21 /EamA-like transporter family protein	906	4	0.739409	3	0.51535	6	1.35449	0	0	-0.520819	0.714943		0.873304	0.425166		NA	NA		1.39412	0.199211		NA	NA		-3.5848	0.0391773
AT1G11460.1	nodulin MtN21 /EamA-like transporter family protein	1014	0	0	4	0.687133	2	0.451496	4	0.903097	NA	NA		NA	NA		NA	NA		-0.605877	0.670048		0.39429	0.780218		1.00017	0.511113
AT1G11470.1	Pentatricopeptide repeat (PPR) superfamily protein	453	0	0	0	0	2	0.451496	0	0	NA	NA		NA	NA		NA	NA		NA	NA		NA	NA		NA	NA
AT1G11475.1	RNA polymerases N / 8 kDa subunit	216	100	18.4852	153	26.2829	203	45.8268	201	45.3806	0.50775	0.0118812		1.30982	8.47607e-14	up	1.2957	2.6777e-13	up	0.802071	4.00365e-07		0.787954	1.3111e-06		-0.0141168	0.957673
AT1G11480.1	eukaryotic translation initiation factor-related	1737	210	38.819	76	13.0555	213	48.0843	110	24.8352	-1.5721	5.20818e-17	down	0.308805	0.0449549		-0.644377	0.000292942		1.88091	9.41119e-25	up	0.927723	4.67663e-05		-0.953182	3.53253e-08
AT1G11490.1	zinc finger (C2H2 type) family protein	1098	0	0	1	0.171783	1	0.225748	0	0	NA	NA		NA	NA		NA	NA		0.394123	0.872974		NA	NA		NA	NA
AT1G11500.1	Protein of unknown function (DUF1218)	555	6	1.10911	6	1.0307	2	0.451496	2	0.451548	-0.105782	0.93974		-1.29662	0.30732		-1.29645	0.327615		-1.19084	0.329178		-1.19067	0.369244		0.000167412	1
AT1G11510.1	DNA-binding storekeeper protein-related transcriptional regulator	1059	0	0	0	0	0	0	0	0	NA	NA		NA	NA		NA	NA		NA	NA		NA	NA		NA	NA
AT1G11520.1	pliceosome associated protein-related	591	0	0	0	0	0	0	0	0	NA	NA		NA	NA		NA	NA		NA	NA		NA	NA		NA	NA
AT1G11530.1	C-terminal cysteine residue is changed to a serine 1	357	93	17.1913	88	15.1169	67	15.1251	141	31.8342	-0.185509	0.482757		-0.184728	0.504269		0.888901	1.13735e-05		0.000780612	0.997458		1.07441	1.25607e-07	up	1.07363	8.66288e-07	up
AT1G11540.1	Sulfite exporter TauE/SafE family protein	1104	1	0.184852	0	0	2	0.451496	2	0.451548	NA	NA		1.28834	0.536128		1.28851	0.556719		NA	NA		NA	NA		0.000167412	1
AT1G11545.1	xyloglucan endotransglucosylase/hydrolase 8	918	87	16.0821	62	10.6506	19	4.28921	29	6.54745	-0.594529	0.0244227		-1.90667	9.00273e-09	down	-1.29645	2.33725e-05	down	-1.31215	0.000297593	down	-0.701925	0.0459626		0.610221	0.217587
AT1G11560.1	Oligosaccharyltransferase complex/magnesium transporter family protein	1032	1	0.184852	0	0	0	0	0	0	NA	NA		NA	NA		NA	NA		NA	NA		NA	NA		NA	NA
AT1G11570.2	NTF2-like	399	5	0.924261	2	0.343567	0	0	0	0	-1.42771	0.295138		-3.03359	0.0930841		-3.03342	0.104078		NA	NA		NA	NA		NA	NA
AT1G11572.1	Plant thionin family protein	270	0	0	0	0	0	0	1	0.225774	NA	NA		NA	NA		NA	NA		NA	NA		NA	NA		NA	NA
AT1G11580.1	methylesterase PCR A	1674	601	111.096	296	50.8479	649	146.51	294	66.3776	-1.12755	1.39647e-28	down	0.399195	2.94335e-06		-0.74304	5.41388e-13		1.52674	1.13025e-54	up	0.384509	0.00301252		-1.14223	2.11051e-30	down
AT1G11590.1	Plant invertase/pectin methylesterase inhibitor superfamily	1575	0	0	0	0	0	0	0	0	NA	NA		NA	NA		NA	NA		NA	NA		NA	NA		NA	NA
AT1G11593.1	Plant invertase/pectin methylesterase inhibitor superfamily protein	570	0	0	0	0	0	0	0	0	NA	NA		NA	NA		NA	NA		NA	NA		NA	NA		NA	NA
AT1G11600.1	cytochrome P450, family 77, subfamily B, polypeptide 1	1533	39	7.20923	85	14.6016	36	8.12693	77	17.3846	1.01821	0.000434693	up	0.172864	0.676955		1.26989	1.45871e-05	up	-0.845343	0.00336374		0.251686	0.359177		1.09703	0.000278801	up
AT1G11608.1	F-box associated ubiquitination effector family protein	255	0	0	0	0	0	0	0	0	NA	NA		NA	NA		NA	NA		NA	NA		NA	NA		NA	NA
AT1G11610.2	cytochrome P450, family 71, subfamily A, polypeptide 18	1515	0	0	0	0	0	0	0	0	NA	NA		NA	NA		NA	NA		NA	NA		NA	NA		NA	NA
AT1G11620.1	F-box and associated interaction domains-containing protein	1092	0	0	0	0	0	0	0	0	NA	NA		NA	NA		NA	NA		NA	NA		NA	NA		NA	NA
AT1G11630.1	Tetratricopeptide repeat (TPR)-like superfamily protein	1218	42	7.76379	18	3.0921	42	9.48142	13	2.93506	-1.32817	0.00163059		0.288341	0.442326		-1.40337	0.00226484		1.61652	6.23739e-05	up	-0.0751948	0.911259		-1.69171	0.000184092	down
AT1G11650.2	RNA-binding (RRM/RBD/RNP motifs) family protein	1218	1285	237.535	1455	249.945	1198	270.446	1327	299.602	0.073469	0.25921		0.187201	0.00252476		0.334909	1.4377e-08		0.113732	0.0588496		0.26144	6.79905e-06		0.147708	0.0205895
AT1G11655.1	unknown protein; BEST Arabidopsis thaliana protein match is: unknown protein (TAIR:AT4G21902.1); Has 22 Blast hits to 22 proteins in 6 species: Archae - 0; Bacteria - 0; Metazoa - 0; Fungi - 0; Plants - 22; Viruses - 0; Other Eukaryotes - 0 (source: NCBI BLink).	342	0	0	0	0	0	0	0	0	NA	NA		NA	NA		NA	NA		NA	NA		NA	NA		NA	NA
AT1G11660.1	heat shock protein 70 (Hsp 70) family protein	2292	98	18.1155	34	5.84063	110	24.8323	34	7.67632	-1.63303	6.65548e-09	down	0.454991	0.0383065		-1.23874	1.42336e-05	down	2.08802	3.72221e-15	up	0.39429	0.35145		-1.69373	4.71509e-10	down
AT1G11670.1	MATE efflux family protein	1512	35	6.46983	11	1.88962	27	6.0952	32	7.22477	-1.77563	0.000335512	down	-0.0860543	0.862235		0.159226	0.739264		1.68958	0.00100521		1.93486	0.000126395	up	0.24528	0.61617
AT1G11680.1	CYTOCHROME P450 51G1	1467	488	90.2079	487	83.6585	340	76.7543	493	111.307	-0.108741	0.325244		-0.233005	0.0353968		0.303215	0.00252941		-0.124264	0.266151		0.411956	2.7523e-05		0.53622	4.42788e-07
AT1G11684.1	unknown protein; Has 30201 Blast hits to 17322 proteins in 780 species: Archae - 12; Bacteria - 1396; Metazoa - 17338; Fungi - 3422; Plants - 5037; Viruses - 0; Other Eukaryotes - 2996 (source: NCBI BLink).	198	0	0	0	0	0	0	0	0	NA	NA		NA	NA		NA	NA		NA	NA		NA	NA		NA	NA
AT1G11690.1	unknown protein; BEST Arabidopsis thaliana protein match is: unknown protein (TAIR:AT3G20350.1); Has 5959 Blast hits to 4807 proteins in 476 species: Archae - 156; Bacteria - 436; Metazoa - 2789; Fungi - 309; Plants - 336; Viruses - 9; Other Eukaryotes - 1924 (source: NCBI BLink).	744	0	0	0	0	0	0	0	0	NA	NA		NA	NA		NA	NA		NA	NA		NA	NA		NA	NA
AT1G11700.1	Protein of unknown function, DUF584	606	401	74.1257	250	42.9458	112	25.2838	118	26.6414	-0.787456	4.51198e-11		-1.55176	1.18865e-27	down	-1.47631	1.42326e-25	down	-0.764306	2.66636e-06		-0.688851	3.3533e-05		0.0754555	0.767886
AT1G11710.1	Pentatricopeptide repeat (PPR) superfamily protein	1974	14	2.58793	2	0.343567	5	1.12874	2	0.451548	-2.91314	0.00250456		-1.19709	0.130601		-2.51885	0.0100916		1.71605	0.170601		0.39429	0.845058		-1.32176	0.338443
AT1G11720.2	starch synthase 3	3285	111	20.5186	51	8.76095	56	12.6419	25	5.64436	-1.22777	7.76123e-07	down	-0.69872	0.00464712		-1.86205	1.94651e-10	down	0.529053	0.0783212		-0.634279	0.104483		-1.16333	0.00126633
AT1G11730.1	Galactosyltransferase family protein	1155	8	1.47882	3	0.51535	9	2.03173	4	0.903097	-1.52082	0.152188		0.458266	0.592526		-0.711491	0.509432		1.97909	0.0381759		0.809328	0.551845		-1.16976	0.232864
AT1G11740.1	ankyrin repeat family protein	1935	3	0.554557	4	0.687133	13	2.93472	3	0.677323	0.309256	0.838641		2.40382	0.00623928		0.288509	0.867275		2.09456	0.00905996		-0.020747	0.989054		-2.11531	0.0195282
AT1G11750.2	CLP protease proteolytic subunit 6	870	390	72.0923	309	53.0811	143	32.282	182	41.0909	-0.441649	0.00016725		-1.15912	1.36939e-17	down	-0.811027	4.70503e-10		-0.717469	7.48003e-07		-0.369378	0.0115172		0.348091	0.0544649
AT1G11755.1	Undecaprenyl pyrophosphate synthetase family protein	765	37	6.83953	12	2.0614	36	8.12693	41	9.25674	-1.73027	0.000290496	down	0.248813	0.543365		0.436607	0.263739		1.97909	1.94463e-05	up	2.16688	2.30558e-06	up	0.187794	0.656564
AT1G11760.1	MED32; Has 41 Blast hits to 40 proteins in 14 species: Archae - 0; Bacteria - 0; Metazoa - 0; Fungi - 0; Plants - 41; Viruses - 0; Other Eukaryotes - 0 (source: NCBI BLink).	456	34	6.28497	55	9.44808	62	13.9964	68	15.3526	0.588115	0.0956563		1.15507	0.00029284	up	1.28851	4.02541e-05	up	0.56696	0.047147		0.700394	0.0153007		0.133434	0.685691
AT1G11765.1	Plant self-incompatibility protein S1 family	414	0	0	0	0	0	0	0	0	NA	NA		NA	NA		NA	NA		NA	NA		NA	NA		NA	NA
AT1G11770.1	FAD-binding Berberine family protein	1611	0	0	0	0	0	0	0	0	NA	NA		NA	NA		NA	NA		NA	NA		NA	NA		NA	NA
AT1G11780.1	oxidoreductase, 2OG-Fe(II) oxygenase family protein	1038	20	3.69704	22	3.77923	46	10.3844	35	7.9021	0.0317217	0.965682		1.48998	0.000140826	up	1.09586	0.0125546		1.45825	0.000104316	up	1.06414	0.0128477		-0.394112	0.306489
AT1G11785.1	unknown protein; FUNCTIONS IN: molecular_function unknown; INVOLVED IN: biological_process unknown; LOCATED IN: cellular_component unknown; Has 2 Blast hits to 2 proteins in 1 species: Archae - 0; Bacteria - 0; Metazoa - 0; Fungi - 0; Plants - 2; Viruses - 0; Other Eukaryotes - 0 (source: NCBI BLink).	141	2	0.369704	4	0.687133	0	0	2	0.451548	0.894218	0.557382		NA	NA		0.288509	0.889648		NA	NA		-0.60571	0.705789		NA	NA
AT1G11790.1	arogenate dehydratase 1	1179	62	11.4608	84	14.4298	96	21.6718	50	11.2887	0.332339	0.238613		0.919107	0.000182841		-0.0218315	0.951513		0.586768	0.00994177		-0.354171	0.236052		-0.940939	0.00035551
AT1G11800.1	endonuclease/exonuclease/phosphatase family protein	1326	42	7.76379	20	3.43567	30	6.77244	23	5.19281	-1.17617	0.00443734		-0.197086	0.63926		-0.580247	0.176124		0.979086	0.0256508		0.595924	0.253674		-0.383161	0.432183
AT1G11810.1	F-box associated ubiquitination effector family protein	1134	0	0	0	0	2	0.451496	1	0.225774	NA	NA		NA	NA		NA	NA		NA	NA		NA	NA		-0.999833	0.653089
AT1G11820.2	O-Glycosyl hydrolases family 17 protein	1536	156	28.8369	93	15.9759	115	25.961	90	20.3197	-0.852025	1.64922e-05		-0.151571	0.472688		-0.505041	0.0151188		0.700454	0.00083397		0.346985	0.160492		-0.35347	0.128895
AT1G11840.6	glyoxalase I homolog	969	1804	333.473	748	128.494	203	45.8268	118	26.6414	-1.37587	5.10262e-115	down	-2.86331	1.43291e-260	down	-3.64583	0	down	-1.48744	2.56417e-46	down	-2.26996	6.63478e-81	down	-0.782525	6.70822e-06
AT1G11850.2	unknown protein; FUNCTIONS IN: molecular_function unknown; INVOLVED IN: biological_process unknown; LOCATED IN: endomembrane system; EXPRESSED IN: 19 plant structures; EXPRESSED DURING: 12 growth stages; Has 84259 Blast hits to 16502 proteins in 1194 species: Archae - 107; Bacteria - 41190; Metazoa - 21798; Fungi - 3523; Plants - 7569; Viruses - 886; Other Eukaryotes - 9186 (source: NCBI BLink).	327	81	14.973	96	16.4912	24	5.41795	37	8.35365	0.139331	0.612716		-1.46655	5.16905e-06	down	-0.841888	0.00537334		-1.60588	1.13438e-07	down	-0.981219	0.000582881		0.624658	0.147273
AT1G11860.3	Glycine cleavage T-protein family	1227	3293	608.718	3792	651.402	437	98.6519	721	162.783	0.0977746	0.00944509		-2.62536	0	down	-1.90282	1.14385e-292	down	-2.72313	0	down	-2.0006	0	down	0.722533	4.23357e-16
AT1G11870.2	Seryl-tRNA synthetase	1545	104	19.2246	98	16.8348	83	18.7371	50	11.2887	-0.191512	0.440432		-0.0370591	0.895851		-0.768075	0.00344099		0.154453	0.525113		-0.576563	0.0347115		-0.731016	0.00889522
AT1G11880.1	transferases, transferring hexosyl groups	1470	26	4.80616	20	3.43567	26	5.86945	30	6.77323	-0.484293	0.345475		0.288341	0.55328		0.494959	0.28575		0.772635	0.0938742		0.979253	0.0337907		0.206618	0.679749
AT1G11890.1	Synaptobrevin family protein	657	131	24.2156	157	26.97	225	50.7933	176	39.7363	0.155416	0.457165		1.0687	2.77424e-11	up	0.714517	5.28686e-05		0.913283	2.10934e-09		0.559101	0.00111464		-0.354182	0.028062
AT1G11900.1	Tetratricopeptide repeat (TPR)-like superfamily protein	1104	13	2.40308	9	1.54605	12	2.70898	8	1.80619	-0.636297	0.396642		0.172864	0.819991		-0.411931	0.616383		0.809161	0.246417		0.224365	0.813692		-0.584795	0.468177
AT1G11905.1	B-cell receptor-associated protein 31-like	666	74	13.6791	44	7.55847	104	23.4778	75	16.9331	-0.855804	0.00361982		0.779328	0.00076726		0.307874	0.277792		1.63513	1.15289e-10	up	1.16368	5.20475e-05	up	-0.471454	0.0539061
AT1G11910.1	aspartic proteinase A1	1521	2897	535.517	1840	316.081	4983	1124.9	2648	597.85	-0.760636	4.4542e-70		1.0708	4.85384e-229	up	0.158852	0.000130436		1.83143	0	up	0.919488	1.44842e-98		-0.911944	5.98844e-158
AT1G11915.1	unknown protein; FUNCTIONS IN: molecular_function unknown; INVOLVED IN: biological_process unknown; LOCATED IN: endomembrane system; EXPRESSED IN: root; BEST Arabidopsis thaliana protein match is: unknown protein (TAIR:AT3G17350.1); Has 261 Blast hits to 261 proteins in 13 species: Archae - 0; Bacteria - 0; Metazoa - 0; Fungi - 0; Plants - 261; Viruses - 0; Other Eukaryotes - 0 (source: NCBI BLin…	990	4	0.739409	2	0.343567	5	1.12874	1	0.225774	-1.10578	0.456665		0.610269	0.603569		-1.71149	0.326721		1.71605	0.170601		-0.60571	0.798935		-2.32176	0.139553
AT1G11920.1	Pectin lyase-like superfamily protein	1155	0	0	0	0	0	0	0	0	NA	NA		NA	NA		NA	NA		NA	NA		NA	NA		NA	NA
AT1G11925.1	Stigma-specific Stig1 family protein	423	0	0	0	0	5	1.12874	2	0.451548	NA	NA		3.61027	0.042751		NA	NA		3.71605	0.0315917		NA	NA		-1.32176	0.338443
AT1G11930.1	Predicted pyridoxal phosphate-dependent enzyme, YBL036C type	774	309	57.1193	188	32.2953	198	44.6981	119	26.8671	-0.822656	2.26869e-09		-0.353765	0.011725		-1.08814	9.87718e-13	down	0.468891	0.00233152		-0.265481	0.171191		-0.734371	2.78085e-05
AT1G11940.1	Core-2/I-branching beta-1,6-N-acetylglucosaminyltransferase family protein	1152	25	4.6213	11	1.88962	44	9.93291	16	3.61239	-1.29021	0.0200288		1.10392	0.00365428		-0.355348	0.540693		2.39412	8.58148e-08	up	0.934859	0.149412		-1.45926	0.000633624	down
AT1G11950.1	Transcription factor jumonji (jmjC) domain-containing protein	2628	13	2.40308	6	1.0307	14	3.16047	4	0.903097	-1.22126	0.119596		0.395256	0.558108		-1.41193	0.106112		1.61652	0.0241373		-0.190672	0.885552		-1.80719	0.0299485
AT1G11960.1	ERD (early-responsive to dehydration stress) family protein	2316	58	10.7214	21	3.60745	31	6.99819	34	7.67632	-1.57145	1.91261e-05	down	-0.615443	0.0765301		-0.48201	0.179497		0.956002	0.0261984		1.08944	0.0124009		0.133434	0.780362
AT1G11970.1	Ubiquitin-like superfamily protein	300	0	0	0	0	0	0	0	0	NA	NA		NA	NA		NA	NA		NA	NA		NA	NA		NA	NA
AT1G11980.1	ubiquitin-related protein 3	237	0	0	0	0	0	0	0	0	NA	NA		NA	NA		NA	NA		NA	NA		NA	NA		NA	NA
AT1G11990.1	O-fucosyltransferase family protein	1773	2	0.369704	1	0.171783	2	0.451496	1	0.225774	-1.10578	0.612881		0.288341	0.880064		-0.711491	0.759907		1.39412	0.476089		0.39429	0.888362		-0.999833	0.653089
AT1G12000.1	Phosphofructokinase family protein	1701	210	38.819	158	27.1418	420	94.8142	177	39.962	-0.516247	0.00162445		1.28834	9.55462e-27	up	0.0418686	0.842824		1.80459	4.25669e-45	up	0.558115	0.0010986		-1.24647	7.83397e-23	down
AT1G12010.1	2-oxoglutarate (2OG) and Fe(II)-dependent oxygenase superfamily protein	963	24	4.43645	1	0.171783	1	0.225748	3	0.677323	-4.69074	1.50701e-06	down	-4.29662	8.75765e-06	down	-2.71149	0.000319295	down	0.394123	0.872974		1.97925	0.282241		1.58513	0.404682
AT1G12020.1	unknown protein; BEST Arabidopsis thaliana protein match is: unknown protein (TAIR:AT1G62422.1); Has 89 Blast hits to 88 proteins in 16 species: Archae - 0; Bacteria - 0; Metazoa - 0; Fungi - 0; Plants - 87; Viruses - 0; Other Eukaryotes - 2 (source: NCBI BLink).	681	64	11.8305	55	9.44808	20	4.51496	88	19.8681	-0.324422	0.303832		-1.38973	0.000113977	down	0.74794	0.00367795		-1.06531	0.00424267		1.07236	4.01014e-05	up	2.13767	6.82341e-11	up
AT1G12030.1	Protein of unknown function (DUF506)	888	3	0.554557	8	1.37427	1	0.225748	4	0.903097	1.30926	0.225261		-1.29662	0.48628		0.703546	0.617344		-2.60588	0.0444332		-0.60571	0.571159		2.00017	0.239454
AT1G12040.1	leucine-rich repeat/extensin 1	2235	0	0	0	0	1	0.225748	0	0	NA	NA		NA	NA		NA	NA		NA	NA		NA	NA		NA	NA
AT1G12050.1	fumarylacetoacetase, putative	1266	270	49.9101	223	38.3077	286	64.5639	233	52.6054	-0.381698	0.00749949		0.371397	0.00473837		0.0758792	0.649573		0.753094	1.08162e-08		0.457577	0.00184791		-0.295518	0.0378892
AT1G12060.1	BCL-2-associated athanogene 5	648	47	8.68805	61	10.4788	25	5.6437	48	10.8372	0.270367	0.427527		-0.622391	0.109867		0.318882	0.37844		-0.892758	0.00968222		0.0485156	0.895153		0.941274	0.0139689
AT1G12064.1	unknown protein; LOCATED IN: endomembrane system; Has 35333 Blast hits to 34131 proteins in 2444 species: Archae - 798; Bacteria - 22429; Metazoa - 974; Fungi - 991; Plants - 531; Viruses - 0; Other Eukaryotes - 9610 (source: NCBI BLink).	330	0	0	0	0	0	0	0	0	NA	NA		NA	NA		NA	NA		NA	NA		NA	NA		NA	NA
AT1G12070.1	Immunoglobulin E-set superfamily protein	672	0	0	1	0.171783	0	0	0	0	NA	NA		NA	NA		NA	NA		NA	NA		NA	NA		NA	NA
AT1G12080.2	Vacuolar calcium-binding protein-related	417	133	24.5853	124	21.3011	7	1.58024	67	15.1269	-0.206868	0.337673		-3.95959	5.52317e-26	down	-0.700685	0.002179		-3.75272	6.55777e-23	down	-0.493817	0.0392849		3.2589	7.35453e-13	up
AT1G12090.1	extensin-like protein	414	1417	261.936	1679	288.424	206	46.5041	781	176.33	0.138981	0.0153317		-2.49378	1.06563e-176	down	-0.570937	9.35589e-19		-2.63276	3.54479e-215	down	-0.709917	6.21989e-31		1.92285	8.54864e-78	up
AT1G12100.1	Bifunctional inhibitor/lipid-transfer protein/seed storage 2S albumin superfamily protein	399	2	0.369704	0	0	2	0.451496	1	0.225774	NA	NA		0.288341	0.880064		-0.711491	0.759907		NA	NA		NA	NA		-0.999833	0.653089
AT1G12110.1	nitrate transporter 1.1	1773	2299	424.975	1093	187.759	88	19.8658	396	89.4066	-1.17849	3.68024e-115	down	-4.41902	0	down	-2.24893	3.34717e-253	down	-3.24052	4.55646e-172	down	-1.07043	3.6379e-40	down	2.17009	2.02978e-46	up
AT1G12120.1	Plant protein of unknown function (DUF863)	1452	100	18.4852	53	9.10452	144	32.5077	64	14.4495	-1.02172	6.32073e-05	down	0.81441	3.22988e-05		-0.355348	0.184596		1.83613	1.29592e-16	up	0.66637	0.025245		-1.16976	8.80169e-08	down
AT1G12130.1	Flavin-binding monooxygenase family protein	1413	0	0	0	0	0	0	1	0.225774	NA	NA		NA	NA		NA	NA		NA	NA		NA	NA		NA	NA
AT1G12140.1	flavin-monooxygenase glucosinolate S-oxygenase 5	1380	217	40.1129	171	29.375	161	36.3454	94	21.2228	-0.449481	0.00510371		-0.142293	0.422157		-0.918454	3.19041e-07		0.307187	0.0711971		-0.468973	0.0197728		-0.776161	7.76642e-05
AT1G12150.1	Plant protein of unknown function (DUF827)	1647	3	0.554557	5	0.858917	13	2.93472	2	0.451548	0.631184	0.63343		2.40382	0.00623928		-0.296454	0.874871		1.77263	0.0201592		-0.927638	0.51977		-2.70027	0.00639894
AT1G12160.1	Flavin-binding monooxygenase family protein	1407	61	11.276	44	7.55847	24	5.41795	87	19.6424	-0.577088	0.0712904		-1.05743	0.00274977		0.800715	0.00208983		-0.480346	0.222645		1.3778	4.74062e-07	up	1.85815	3.85009e-09	up
AT1G12170.1	F-box family protein	1095	0	0	0	0	0	0	0	0	NA	NA		NA	NA		NA	NA		NA	NA		NA	NA		NA	NA
AT1G12180.1	BEST Arabidopsis thaliana protein match is: HSP20-like chaperones superfamily protein (TAIR:AT5G47600.1); Has 8 Blast hits to 8 proteins in 3 species: Archae - 0; Bacteria - 0; Metazoa - 0; Fungi - 0; Plants - 8; Viruses - 0; Other Eukaryotes - 0 (source: NCBI BLink).	360	0	0	0	0	0	0	0	0	NA	NA		NA	NA		NA	NA		NA	NA		NA	NA		NA	NA
AT1G12190.1	F-box and associated interaction domains-containing protein	1128	0	0	0	0	0	0	0	0	NA	NA		NA	NA		NA	NA		NA	NA		NA	NA		NA	NA
AT1G12200.1	Flavin-binding monooxygenase family protein	1398	124	22.9217	122	20.9576	251	56.6627	109	24.6094	-0.129241	0.579039		1.30569	9.89332e-17	up	0.102497	0.678713		1.43493	4.69321e-20	up	0.231737	0.307152		-1.20319	2.3965e-13	down
AT1G12210.1	RPS5-like 1	2658	11	2.03337	6	1.0307	83	18.7371	6	1.35465	-0.980251	0.243989		3.20395	3.21425e-17	up	-0.585961	0.515927		4.1842	1.2121e-21	up	0.39429	0.722022		-3.78991	1.63913e-17	down
AT1G12211.1	unknown protein; Has 30201 Blast hits to 17322 proteins in 780 species: Archae - 12; Bacteria - 1396; Metazoa - 17338; Fungi - 3422; Plants - 5037; Viruses - 0; Other Eukaryotes - 2996 (source: NCBI BLink).	249	0	0	0	0	0	0	0	0	NA	NA		NA	NA		NA	NA		NA	NA		NA	NA		NA	NA
AT1G12220.2	Disease resistance protein (CC-NBS-LRR class) family	2670	68	12.5699	27	4.63815	4	0.902992	55	12.4176	-1.43836	1.42947e-05	down	-3.79912	1.82721e-13	down	-0.0175945	0.959669		-2.36076	0.000344485	down	1.42076	5.20492e-05	up	3.78153	6.1423e-12	up
AT1G12230.2	Aldolase superfamily protein	1284	241	44.5494	189	32.4671	71	16.0281	104	23.4805	-0.456429	0.00264088		-1.4748	6.94712e-16	down	-0.923941	5.54306e-08		-1.01837	1.76624e-07	down	-0.467512	0.0141451		0.55086	0.0245022
AT1G12240.1	Glycosyl hydrolases family 32 protein	1995	833	153.982	724	124.371	4113	928.502	1189	268.446	-0.308109	8.25424e-05		2.59214	0	up	0.801869	3.33412e-34		2.90025	0	up	1.10998	1.45302e-60	up	-1.79027	0	down
AT1G12244.1	Polynucleotidyl transferase, ribonuclease H-like superfamily protein	765	24	4.43645	30	5.1535	40	9.02992	42	9.48252	0.216146	0.672176		1.02531	0.00964015		1.09586	0.00582707		0.809161	0.0283357		0.879717	0.0208133		0.0705567	0.876462
AT1G12250.1	Pentapeptide repeat-containing protein	843	339	62.6649	418	71.8054	255	57.5657	373	84.2138	0.196436	0.100823		-0.122447	0.382032		0.426399	0.000244314		-0.318883	0.00746017		0.229963	0.0460139		0.548846	8.34906e-06
AT1G12260.1	NAC 007	1188	4	0.739409	6	1.0307	7	1.58024	0	0	0.479181	0.684229		1.0957	0.286057		NA	NA		0.616515	0.499475		-3.19067	0.069071		-3.80719	0.0215591
AT1G12270.1	stress-inducible protein, putative	1719	89	16.4518	65	11.1659	178	40.1831	87	19.6424	-0.559147	0.0319448		1.28834	5.97019e-12	up	0.255719	0.330673		1.84749	2.05908e-20	up	0.814866	0.00142113		-1.03262	7.52104e-08	down
AT1G12280.1	LRR and NB-ARC domains-containing disease resistance protein	2685	57	10.5366	12	2.0614	38	8.57842	23	5.19281	-2.35371	1.92912e-08	down	-0.296621	0.401965		-1.02082	0.00612094		2.05709	6.56496e-06	up	1.33289	0.0161772		-0.724198	0.089603
AT1G12290.1	Disease resistance protein (CC-NBS-LRR class) family	2655	15	2.77278	7	1.20248	51	11.5131	5	1.12887	-1.20532	0.0964658		2.05388	3.7342e-07	up	-1.29645	0.104262		3.25919	1.04674e-11	up	-0.0911364	0.935591		-3.35033	2.9999e-10	down
AT1G12300.1	Tetratricopeptide repeat (TPR)-like superfamily protein	1914	3	0.554557	1	0.171783	13	2.93472	6	1.35465	-1.69074	0.365107		2.40382	0.00623928		1.28851	0.27821		4.09456	0.000252038	up	2.97925	0.0413879		-1.11531	0.160128
AT1G12310.1	Calcium-binding EF-hand family protein	447	432	79.8561	515	88.4684	502	113.325	500	112.887	0.147759	0.174841		0.504997	2.90662e-07		0.499405	5.50022e-07		0.357238	0.000146012		0.351646	0.000307822		-0.00559186	0.984238
AT1G12320.1	Protein of unknown function (DUF1442)	639	62	11.4608	65	11.1659	397	89.622	103	23.2547	-0.0376103	0.928649		2.96714	3.90276e-73	up	1.02081	2.67116e-05	up	3.00475	3.62386e-77	up	1.05842	1.00737e-05	up	-1.94633	1.47482e-40	down
AT1G12330.1	unknown protein; INVOLVED IN: biological_process unknown; LOCATED IN: chloroplast; EXPRESSED IN: 21 plant structures; EXPRESSED DURING: 12 growth stages; BEST Arabidopsis thaliana protein match is: unknown protein (TAIR:AT5G12900.1); Has 249 Blast hits to 249 proteins in 27 species: Archae - 0; Bacteria - 0; Metazoa - 7; Fungi - 14; Plants - 217; Viruses - 0; Other Eukaryotes - 11 (source: NCBI B…	1518	118	21.8126	75	12.8838	68	15.3509	86	19.4166	-0.759606	0.000823122		-0.506839	0.0315437		-0.16787	0.511372		0.252767	0.347511		0.591737	0.0192358		0.338969	0.216152
AT1G12340.1	Cornichon family protein	390	5	0.924261	4	0.687133	11	2.48323	5	1.12887	-0.42771	0.735018		1.42584	0.086984		0.288509	0.821191		1.85355	0.027962		0.716219	0.550947		-1.13734	0.193208
AT1G12350.1	4-phospho-panto-thenoylcysteine synthetase	954	99	18.3004	42	7.2149	103	23.252	75	16.9331	-1.34282	5.56561e-07	down	0.345485	0.129516		-0.112029	0.700661		1.68831	5.18582e-11	up	1.23079	2.2044e-05	up	-0.457514	0.0630194
AT1G12360.1	Sec1/munc18-like (SM) proteins superfamily	2001	182	33.6431	56	9.61987	524	118.292	113	25.5125	-1.80622	6.76754e-18	down	1.81397	4.72124e-54	up	-0.399107	0.03715		3.62019	6.75771e-119	up	1.40711	4.07211e-09	up	-2.21308	1.1697e-62	down
AT1G12370.2	photolyase 1	1491	11	2.03337	21	3.60745	12	2.70898	8	1.80619	0.827104	0.172677		0.413872	0.573098		-0.170923	0.859787		-0.413232	0.47759		-0.998027	0.125754		-0.584795	0.468177
AT1G12380.1	unknown protein; BEST Arabidopsis thaliana protein match is: unknown protein (TAIR:AT1G62870.1); Has 173 Blast hits to 170 proteins in 34 species: Archae - 0; Bacteria - 4; Metazoa - 25; Fungi - 8; Plants - 123; Viruses - 7; Other Eukaryotes - 6 (source: NCBI BLink).	2382	52	9.61231	41	7.04312	35	7.90118	36	8.12787	-0.44867	0.200057		-0.282816	0.447554		-0.242006	0.539958		0.165854	0.670028		0.206663	0.621783		0.0408094	0.94392
AT1G12390.1	Cornichon family protein	414	36	6.65468	57	9.79165	75	16.9311	104	23.4805	0.557183	0.107011		1.34723	5.49361e-06	up	1.81902	1.84008e-11	up	0.790052	0.0028552		1.26184	2.57406e-07	up	0.471788	0.0537152
AT1G12400.1	Nucleotide excision repair, TFIIH, subunit TTDA	216	15	2.77278	26	4.46637	31	6.99819	36	8.12787	0.687767	0.198712		1.33565	0.00465993		1.55154	0.000690013	up	0.64788	0.118467		0.863776	0.0364855		0.215896	0.641393
AT1G12410.1	CLP protease proteolytic subunit 2	840	696	128.657	630	108.224	673	151.928	753	170.008	-0.249517	0.00388014		0.23986	0.0041567		0.402071	4.80623e-07		0.489378	2.32697e-09		0.651588	4.30429e-16		0.162211	0.0604764
AT1G12411.1	unknown protein; Has 30201 Blast hits to 17322 proteins in 780 species: Archae - 12; Bacteria - 1396; Metazoa - 17338; Fungi - 3422; Plants - 5037; Viruses - 0; Other Eukaryotes - 2996 (source: NCBI BLink).	162	0	0	0	0	1	0.225748	0	0	NA	NA		NA	NA		NA	NA		NA	NA		NA	NA		NA	NA
AT1G12420.1	ACT domain repeat 8	1326	16	2.95763	21	3.60745	80	18.0598	29	6.54745	0.286536	0.638264		2.61027	9.18447e-14	up	1.14649	0.0190277		2.32373	8.71456e-13	up	0.859954	0.0639547		-1.46378	2.46351e-06	down
AT1G12423.1	unknown protein; Has 30201 Blast hits to 17322 proteins in 780 species: Archae - 12; Bacteria - 1396; Metazoa - 17338; Fungi - 3422; Plants - 5037; Viruses - 0; Other Eukaryotes - 2996 (source: NCBI BLink).	120	0	0	0	0	0	0	0	0	NA	NA		NA	NA		NA	NA		NA	NA		NA	NA		NA	NA
AT1G12430.2	armadillo repeat kinesin 3	2763	128	23.6611	36	6.1842	27	6.0952	38	8.57942	-1.93586	4.88502e-14	down	-1.95677	8.59144e-13	down	-1.46356	1.01966e-08	down	-0.0209145	0.962011		0.472293	0.232638		0.493207	0.245299
AT1G12440.2	A20/AN1-like zinc finger family protein	507	584	107.954	614	105.475	443	100.006	645	145.624	-0.0335116	0.76216		-0.11032	0.292765		0.431839	6.53653e-07		-0.0768089	0.449464		0.465351	5.03545e-08		0.54216	4.13915e-09
AT1G12450.1	SNARE associated Golgi protein family	912	33	6.10012	50	8.58917	39	8.80417	60	13.5465	0.49368	0.184256		0.529349	0.169632		1.15101	0.000482232	up	0.0356691	0.921323		0.657325	0.0330503		0.621656	0.0607676
AT1G12451.1	unknown protein; Has 30201 Blast hits to 17322 proteins in 780 species: Archae - 12; Bacteria - 1396; Metazoa - 17338; Fungi - 3422; Plants - 5037; Viruses - 0; Other Eukaryotes - 2996 (source: NCBI BLink).	183	0	0	0	0	0	0	0	0	NA	NA		NA	NA		NA	NA		NA	NA		NA	NA		NA	NA
AT1G12460.1	Leucine-rich repeat protein kinase family protein	2649	32	5.91527	10	1.71783	22	4.96646	20	4.51548	-1.78385	0.000600496	down	-0.252227	0.60097		-0.389563	0.440448		1.53163	0.00610014		1.39429	0.0207629		-0.137336	0.822587
AT1G12470.1	zinc ion binding	2967	131	24.2156	41	7.04312	151	34.0879	61	13.7722	-1.78165	6.27469e-13	down	0.493323	0.00784042		-0.814177	0.000464712		2.27498	1.65698e-22	up	0.967476	0.00206121		-1.3075	1.81085e-09	down
AT1G12480.1	C4-dicarboxylate transporter/malic acid transport protein	1671	35	6.46983	9	1.54605	10	2.25748	10	2.25774	-2.06514	6.54885e-05	down	-1.51901	0.00262196		-1.51885	0.00319431		0.546126	0.47048		0.546294	0.515085		0.000167412	1
AT1G12490.1	F-box associated ubiquitination effector family protein	1059	0	0	0	0	0	0	0	0	NA	NA		NA	NA		NA	NA		NA	NA		NA	NA		NA	NA
AT1G12500.1	Nucleotide-sugar transporter family protein	1086	282	52.1283	394	67.6826	78	17.6083	240	54.1858	0.376719	0.00187939		-1.56581	5.30766e-20	down	0.0558479	0.745547		-1.94253	8.31936e-36	down	-0.320871	0.0124804		1.62166	1.54573e-19	up
AT1G12520.1	copper chaperone for SOD1	963	298	55.0859	377	64.7623	443	100.006	399	90.0839	0.23347	0.0630509		0.860336	4.507e-15		0.709585	5.70958e-10		0.626865	1.33275e-09		0.476115	1.56475e-05		-0.150751	0.194142
AT1G12530.1	unknown protein; BEST Arabidopsis thaliana protein match is: unknown protein (TAIR:AT1G56420.1); Has 54 Blast hits to 53 proteins in 13 species: Archae - 0; Bacteria - 0; Metazoa - 0; Fungi - 0; Plants - 54; Viruses - 0; Other Eukaryotes - 0 (source: NCBI BLink).	582	52	9.61231	42	7.2149	18	4.06346	42	9.48252	-0.413904	0.23736		-1.24217	0.00160466		-0.0196137	0.960701		-0.828269	0.0465704		0.39429	0.291978		1.22256	0.00397482
AT1G12540.1	basic helix-loop-helix (bHLH) DNA-binding superfamily protein	774	0	0	0	0	0	0	0	0	NA	NA		NA	NA		NA	NA		NA	NA		NA	NA		NA	NA
AT1G12550.1	D-isomer specific 2-hydroxyacid dehydrogenase family protein	972	48	8.8729	47	8.07382	42	9.48142	21	4.74126	-0.136155	0.725173		0.0956961	0.809004		-0.904136	0.0253939		0.231852	0.50538		-0.767981	0.0618245		-0.999833	0.0157744
AT1G12560.1	expansin A7	789	0	0	0	0	0	0	0	0	NA	NA		NA	NA		NA	NA		NA	NA		NA	NA		NA	NA
AT1G12570.1	Glucose-methanol-choline (GMC) oxidoreductase family protein	1719	55	10.1669	112	19.2397	21	4.74071	38	8.57942	0.920213	0.000194367		-1.1007	0.00334025		-0.244924	0.519974		-2.02091	1.44173e-11	down	-1.16514	1.45161e-05	down	0.855778	0.0473192
AT1G12580.1	phosphoenolpyruvate carboxylase-related kinase 1	1569	149	27.543	78	13.3991	206	46.5041	136	30.7053	-1.03955	5.41434e-07	down	0.755673	2.76511e-06		0.156803	0.463934		1.79522	1.41626e-22	up	1.19635	1.34603e-08	up	-0.59887	0.000414868
AT1G12600.1	UDP-N-acetylglucosamine (UAA) transporter family	1050	4	0.739409	4	0.687133	3	0.677244	0	0	-0.105782	0.952514		-0.126696	0.92642		NA	NA		-0.0209145	0.987326		NA	NA		NA	NA
AT1G12610.1	Integrase-type DNA-binding superfamily protein	630	1	0.184852	10	1.71783	0	0	2	0.451548	3.21615	0.0107898		NA	NA		1.28851	0.556719		-3.92781	0.00633303		-1.92764	0.0787009		NA	NA
AT1G12620.1	Pentatricopeptide repeat (PPR) superfamily protein	1866	14	2.58793	4	0.687133	14	3.16047	5	1.12887	-1.91314	0.0205577		0.288341	0.670195		-1.19692	0.144559		2.20148	0.00504932		0.716219	0.550947		-1.48526	0.062623
AT1G12630.1	Integrase-type DNA-binding superfamily protein	579	3	0.554557	2	0.343567	2	0.451496	2	0.451548	-0.690744	0.682362		-0.296621	0.864934		-0.296454	0.874871		0.394123	0.822716		0.39429	0.845058		0.000167412	1
AT1G12640.1	MBOAT (membrane bound O-acyl transferase) family protein	1389	237	43.81	246	42.2587	345	77.8831	316	71.3446	-0.0520106	0.765104		0.830051	2.47653e-11		0.703546	5.34063e-08		0.882061	4.57625e-13		0.755557	3.35077e-09		-0.126504	0.350707
AT1G12650.4	unknown protein; FUNCTIONS IN: molecular_function unknown; INVOLVED IN: biological_process unknown; LOCATED IN: cellular_component unknown; EXPRESSED IN: 23 plant structures; EXPRESSED DURING: 13 growth stages; CONTAINS InterPro DOMAIN/s: Protein of unknown function DUF947 (InterPro:IPR009292); Has 700 Blast hits to 631 proteins in 192 species: Archae - 0; Bacteria - 32; Metazoa - 138; Fungi - 16…	747	37	6.83953	6	1.0307	26	5.86945	13	2.93506	-2.73027	1.02196e-06	down	-0.220672	0.622617		-1.22051	0.0112501		2.5096	2.72103e-05	up	1.50977	0.0504049		-0.999833	0.0631653
AT1G12660.1	Predicted to encode a PR (pathogenesis-related) protein. Belongs to the plant thionin (PR-13) family with the following members: At1g66100, At5g36910, At1g72260, At2g15010, At1g12663, At1g12660.	414	0	0	0	0	0	0	0	0	NA	NA		NA	NA		NA	NA		NA	NA		NA	NA		NA	NA
AT1G12663.1	Predicted to encode a PR (pathogenesis-related) protein. Belongs to the plant thionin (PR-13) family with the following members: At1g66100, At5g36910, At1g72260, At2g15010, At1g12663, At1g12660.	348	0	0	0	0	0	0	0	0	NA	NA		NA	NA		NA	NA		NA	NA		NA	NA		NA	NA
AT1G12665.1	Encodes a Plant thionin family protein	270	0	0	0	0	0	0	0	0	NA	NA		NA	NA		NA	NA		NA	NA		NA	NA		NA	NA
AT1G12672.2	unknown protein; LOCATED IN: endomembrane system; BEST Arabidopsis thaliana protein match is: unknown protein (TAIR:AT1G12663.1).	315	4	0.739409	7	1.20248	3	0.677244	0	0	0.701573	0.525211		-0.126696	0.92642		NA	NA		-0.828269	0.444443		-3.41306	0.0411942		NA	NA
AT1G12680.1	phosphoenolpyruvate carboxylase-related kinase 2	1413	112	20.7034	81	13.9145	185	41.7634	105	23.7063	-0.573287	0.0127499		1.01237	9.29397e-09	up	0.195399	0.420091		1.58565	2.62772e-17	up	0.768686	0.000822742		-0.816969	8.23288e-06
AT1G12700.1	ATP binding;nucleic acid binding;helicases	2208	10	1.84852	4	0.687133	8	1.80598	2	0.451548	-1.42771	0.124011		-0.0335869	0.96959		-2.03342	0.0635653		1.39412	0.134092		-0.60571	0.705789		-1.99983	0.084125
AT1G12710.1	phloem protein 2-A12	876	22	4.06675	26	4.46637	38	8.57842	40	9.03097	0.135226	0.809647		1.07684	0.00856028		1.15101	0.00505768		0.941611	0.0146418		1.01578	0.0103604		0.074168	0.872318
AT1G12730.1	GPI transamidase subunit PIG-U	1425	25	4.6213	13	2.23318	14	3.16047	12	2.70929	-1.0492	0.0519414		-0.54816	0.31725		-0.770385	0.180323		0.501038	0.425412		0.278813	0.715892		-0.222225	0.770813
AT1G12740.2	cytochrome P450, family 87, subfamily A, polypeptide 2	1437	0	0	1	0.171783	1	0.225748	0	0	NA	NA		NA	NA		NA	NA		0.394123	0.872974		NA	NA		NA	NA
AT1G12750.3	RHOMBOID-like protein 6	924	82	15.1579	54	9.2763	7	1.58024	17	3.83816	-0.708446	0.00990699		-3.26186	2.42841e-14	down	-1.98158	1.42036e-08	down	-2.55341	7.92159e-08	down	-1.27313	0.00156613		1.28028	0.067347
AT1G12760.1	Zinc finger, C3HC4 type (RING finger) family protein	1227	472	87.2502	492	84.5174	297	67.0472	394	88.955	-0.0459104	0.702646		-0.379983	0.000697041		0.0279174	0.843295		-0.334072	0.00226182		0.0738278	0.546052		0.4079	0.00060266
AT1G12770.1	P-loop containing nucleoside triphosphate hydrolases superfamily protein	1656	128	23.6611	78	13.3991	119	26.864	113	25.5125	-0.82038	0.000176821		0.183159	0.398746		0.108688	0.650575		1.00354	2.90884e-06	up	0.929067	3.54083e-05		-0.0744714	0.770587
AT1G12775.1	Pentatricopeptide repeat (PPR) superfamily protein	1935	11	2.03337	3	0.51535	7	1.58024	3	0.677323	-1.98025	0.0371467		-0.363735	0.670474		-1.58596	0.105206		1.61652	0.117676		0.39429	0.806965		-1.22223	0.280116
AT1G12780.1	UDP-D-glucose/UDP-D-galactose 4-epimerase 1	1056	363	67.1013	174	29.8903	897	202.496	653	147.431	-1.16666	1.4892e-18	down	1.59348	1.11399e-76	up	1.13562	1.42613e-33	up	2.76014	4.41051e-159	up	2.30229	2.35634e-94	up	-0.457858	2.79449e-09
AT1G12790.1	CONTAINS InterPro DOMAIN/s: RuvA domain 2-like (InterPro:IPR010994); Has 29 Blast hits to 29 proteins in 9 species: Archae - 0; Bacteria - 2; Metazoa - 0; Fungi - 0; Plants - 27; Viruses - 0; Other Eukaryotes - 0 (source: NCBI BLink).	753	13	2.40308	6	1.0307	27	6.0952	11	2.48352	-1.22126	0.119596		1.34279	0.00829955		0.0475005	0.951284		2.56405	1.47864e-05	up	1.26876	0.122976		-1.29529	0.0173404
AT1G12800.1	Nucleic acid-binding, OB-fold-like protein	2304	245	45.2888	90	15.4605	258	58.243	102	23.029	-1.55057	2.52494e-19	down	0.362931	0.0090015		-0.975704	8.94272e-09		1.9135	2.16899e-30	up	0.574863	0.0124797		-1.33863	5.61108e-16	down
AT1G12805.1	nucleotide binding	228	1	0.184852	0	0	0	0	0	0	NA	NA		NA	NA		NA	NA		NA	NA		NA	NA		NA	NA
AT1G12810.2	proline-rich family protein	489	158	29.2066	189	32.4671	61	13.7706	66	14.9011	0.15268	0.419578		-1.0847	4.29391e-07	down	-0.970878	5.73894e-06		-1.23738	8.40763e-10	down	-1.12356	2.88377e-08	down	0.113824	0.734664
AT1G12820.1	auxin signaling F-box 3	1734	370	68.3953	261	44.8355	379	85.5585	457	103.179	-0.609257	6.19003e-07		0.323014	0.00431891		0.593178	1.78622e-08		0.932271	1.65422e-15		1.20243	7.27369e-27	up	0.270164	0.0145044
AT1G12830.1	unknown protein; FUNCTIONS IN: molecular_function unknown; INVOLVED IN: biological_process unknown; LOCATED IN: cellular_component unknown; EXPRESSED IN: 23 plant structures; EXPRESSED DURING: 13 growth stages; Has 39778 Blast hits to 22088 proteins in 1060 species: Archae - 152; Bacteria - 6161; Metazoa - 14109; Fungi - 6144; Plants - 2156; Viruses - 601; Other Eukaryotes - 10455 (source: NCBI B…	642	72	13.3094	20	3.43567	114	25.7353	50	11.2887	-1.95378	1.93611e-08	down	0.951306	2.4209e-05		-0.23756	0.471849		2.90508	2.76344e-22	up	1.71622	8.47439e-06	up	-1.18887	1.62707e-06	down
AT1G12840.1	vacuolar ATP synthase subunit C (VATC) / V-ATPase C subunit / vacuolar proton pump C subunit (DET3)	1128	1059	195.758	1015	174.36	890	200.916	1074	242.481	-0.167005	0.0170577		0.0375159	0.640805		0.3088	2.98686e-06		0.204521	0.00326457		0.475805	3.46951e-13		0.271284	0.000100443
AT1G12845.1	unknown protein; FUNCTIONS IN: molecular_function unknown; INVOLVED IN: biological_process unknown; LOCATED IN: endomembrane system; EXPRESSED IN: 22 plant structures; EXPRESSED DURING: 13 growth stages; Has 8 Blast hits to 8 proteins in 4 species: Archae - 0; Bacteria - 0; Metazoa - 0; Fungi - 0; Plants - 8; Viruses - 0; Other Eukaryotes - 0 (source: NCBI BLink).	360	31	5.73042	34	5.84063	19	4.28921	18	4.06394	0.0274847	0.966827		-0.417928	0.392744		-0.495763	0.328127		-0.445412	0.32287		-0.523247	0.28159		-0.0778351	0.913693
AT1G12850.1	Phosphoglycerate mutase family protein	1218	184	34.0128	200	34.3567	127	28.67	216	48.7672	0.0145124	0.955152		-0.246536	0.188449		0.519834	0.00088168		-0.261048	0.136624		0.505322	0.000977284		0.76637	4.98892e-06
AT1G12855.1	F-box family protein	1389	0	0	1	0.171783	0	0	0	0	NA	NA		NA	NA		NA	NA		NA	NA		NA	NA		NA	NA
AT1G12860.1	basic helix-loop-helix (bHLH) DNA-binding superfamily protein	1353	53	9.79717	43	7.38668	54	12.1904	54	12.1918	-0.407438	0.240172		0.315308	0.332192		0.315476	0.35203		0.722746	0.0205767		0.722913	0.0274155		0.000167412	1
AT1G12870.1	F-box and associated interaction domains-containing protein	1251	1	0.184852	0	0	0	0	0	0	NA	NA		NA	NA		NA	NA		NA	NA		NA	NA		NA	NA
AT1G12880.1	nudix hydrolase homolog 12	612	59	10.9063	25	4.29458	47	10.6102	38	8.57942	-1.34457	0.000136755	down	-0.039713	0.909033		-0.346207	0.334575		1.30486	0.000325696	up	0.998362	0.0140062		-0.306494	0.424504
AT1G12890.1	Integrase-type DNA-binding superfamily protein	660	0	0	2	0.343567	0	0	1	0.225774	NA	NA		NA	NA		NA	NA		NA	NA		-0.60571	0.798935		NA	NA
AT1G12900.1	glyceraldehyde 3-phosphate dehydrogenase A subunit 2	1200	4208	777.858	6641	1140.81	547	123.484	1096	247.449	0.552484	1.37596e-84		-2.65518	0	down	-1.65238	0	down	-3.20766	0	down	-2.20486	0	down	1.0028	3.22932e-41	up
AT1G12910.1	Transducin/WD40 repeat-like superfamily protein	1041	178	32.9037	103	17.6937	214	48.3101	161	36.3496	-0.895015	1.39318e-06		0.554075	0.000343659		0.143692	0.464171		1.44909	1.62894e-17	up	1.03871	3.67738e-08	up	-0.410383	0.013006
AT1G12920.1	eukaryotic release factor 1-2	1305	300	55.4557	109	18.7244	400	90.2992	181	40.8651	-1.56642	8.56285e-24	down	0.703379	5.33744e-10		-0.440464	0.00249613		2.26979	1.62807e-57	up	1.12595	3.55415e-10	up	-1.14384	3.88222e-19	down
AT1G12930.1	ARM repeat superfamily protein	3018	74	13.6791	13	2.23318	88	19.8658	41	9.25674	-2.6148	7.05207e-12	down	0.538319	0.0301672		-0.563393	0.072128		3.15311	8.48035e-19	up	2.0514	5.27092e-06	up	-1.10171	8.9677e-05	down
AT1G12938.1	unknown protein; Has 30201 Blast hits to 17322 proteins in 780 species: Archae - 12; Bacteria - 1396; Metazoa - 17338; Fungi - 3422; Plants - 5037; Viruses - 0; Other Eukaryotes - 2996 (source: NCBI BLink).	171	0	0	0	0	0	0	0	0	NA	NA		NA	NA		NA	NA		NA	NA		NA	NA		NA	NA
AT1G12940.1	nitrate transporter2.5	1509	10	1.84852	0	0	7	1.58024	6	1.35465	-4.42771	0.00284366		-0.226232	0.805525		-0.448457	0.634858		4.20148	0.00762079		3.97925	0.0208806		-0.222225	0.840949
AT1G12950.1	root hair specific 2	1569	5	0.924261	2	0.343567	3	0.677244	1	0.225774	-1.42771	0.295138		-0.448624	0.735231		-2.03342	0.206871		0.979086	0.507757		-0.60571	0.798935		-1.5848	0.402684
AT1G12960.1	Ribosomal protein L18e/L15 superfamily protein	315	0	0	0	0	0	0	0	0	NA	NA		NA	NA		NA	NA		NA	NA		NA	NA		NA	NA
AT1G12970.1	plant intracellular ras group-related LRR 3	1395	89	16.4518	94	16.1476	126	28.4442	134	30.2537	-0.0269264	0.939506		0.789888	0.000163955		0.878864	2.35784e-05		0.816814	5.68394e-05		0.905791	9.59317e-06		0.0889767	0.705084
AT1G12980.1	Integrase-type DNA-binding superfamily protein	987	0	0	1	0.171783	1	0.225748	2	0.451548	NA	NA		NA	NA		NA	NA		0.394123	0.872974		1.39429	0.520001		1.00017	0.658185
AT1G12990.1	beta-1,4-N-acetylglucosaminyltransferase family protein	1179	52	9.61231	98	16.8348	148	33.4107	99	22.3516	0.808488	0.00202739		1.79735	7.94416e-16	up	1.21743	1.72036e-06	up	0.988867	2.35008e-07		0.408937	0.0798739		-0.579929	0.00416506
AT1G13000.1	Protein of unknown function (DUF707)	1206	120	22.1823	61	10.4788	70	15.8024	25	5.64436	-1.08194	3.69695e-06	down	-0.489266	0.0361655		-1.97453	4.92598e-12	down	0.592669	0.0274842		-0.892591	0.013348		-1.48526	9.00283e-06	down
AT1G13020.1	eukaryotic initiation factor 4B2	1650	132	24.4005	87	14.9452	173	39.0544	83	18.7393	-0.707232	0.000891207		0.678575	0.000107465		-0.380846	0.0963787		1.38581	1.55807e-13	up	0.326386	0.207345		-1.05942	6.07931e-08	down
AT1G13030.1	sphere organelles protein-related	1827	17	3.14249	7	1.20248	29	6.54669	16	3.61239	-1.38589	0.0450186		1.05886	0.0248752		0.201046	0.767818		2.44475	1.23373e-05	up	1.58694	0.0228501		-0.857814	0.0856339
AT1G13040.1	Pentatricopeptide repeat (PPR-like) superfamily protein	1554	7	1.29397	2	0.343567	7	1.58024	6	1.35465	-1.91314	0.112107		0.288341	0.769638		0.0661162	0.950556		2.20148	0.0511236		1.97925	0.115372		-0.222225	0.840949
AT1G13050.1	unknown protein; BEST Arabidopsis thaliana protein match is: unknown protein (TAIR:AT3G26350.1); Has 538 Blast hits to 510 proteins in 88 species: Archae - 0; Bacteria - 23; Metazoa - 81; Fungi - 36; Plants - 361; Viruses - 8; Other Eukaryotes - 29 (source: NCBI BLink).	954	9	1.66367	6	1.0307	9	2.03173	6	1.35465	-0.690744	0.454427		0.288341	0.741125		-0.296454	0.771009		0.979086	0.238115		0.39429	0.722022		-0.584795	0.538056
AT1G13060.2	20S proteasome beta subunit E1	897	507	93.7201	491	84.3456	492	111.068	338	76.3117	-0.152045	0.148458		0.245014	0.0132119		-0.296454	0.00717023		0.397058	3.14253e-05		-0.144409	0.224769		-0.541468	3.56101e-07
AT1G13080.1	cytochrome P450, family 71, subfamily B, polypeptide 2	1509	166	30.6855	154	26.4546	43	9.70716	66	14.9011	-0.214035	0.261073		-1.66043	3.35942e-13	down	-1.04214	7.1917e-07	down	-1.4464	4.1539e-10	down	-0.828102	0.000144194		0.618297	0.0492847
AT1G13090.1	cytochrome P450, family 71, subfamily B, polypeptide 28	1473	279	51.5738	135	23.1908	535	120.775	158	35.6723	-1.15309	3.17734e-14	down	1.22761	2.11371e-31	up	-0.531832	0.0004575		2.3807	5.4103e-81	up	0.621256	0.000658696		-1.75945	1.66555e-47	down
AT1G13100.1	cytochrome P450, family 71, subfamily B, polypeptide 29	1473	54	9.98202	37	6.35598	34	7.67543	40	9.03097	-0.651216	0.0580027		-0.379083	0.294281		-0.144451	0.718782		0.272133	0.484786		0.506765	0.18707		0.234633	0.585917
AT1G13110.1	cytochrome P450, family 71 subfamily B, polypeptide 7	1515	934	172.652	303	52.0504	563	127.096	276	62.3137	-1.72989	2.18722e-83	down	-0.441946	1.87534e-08		-1.47025	4.57371e-58	down	1.28794	4.82817e-37	up	0.259641	0.0547511		-1.0283	1.74672e-22	down
AT1G13120.1		1836	31	5.73042	13	2.23318	72	16.2539	24	5.41858	-1.35954	0.00634559		1.50407	1.21533e-06	up	-0.0807252	0.887697		2.86361	2.48511e-14	up	1.27881	0.017497		-1.5848	2.14124e-06	down
AT1G13130.1	Cellulase (glycosyl hydrolase family 5) protein	1659	5	0.924261	5	0.858917	2	0.451496	4	0.903097	-0.105782	0.945731		-1.03359	0.449382		-0.0334195	0.978893		-0.927805	0.47675		0.0723624	0.955618		1.00017	0.511113
AT1G13140.1	cytochrome P450, family 86, subfamily C, polypeptide 3	1605	5	0.924261	3	0.51535	4	0.902992	2	0.451548	-0.842747	0.512932		-0.0335869	0.978683		-1.03342	0.471857		0.809161	0.513782		-0.190672	0.911371		-0.999833	0.509879
AT1G13150.1	cytochrome P450, family 86, subfamily C, polypeptide 4	1590	5	0.924261	1	0.171783	14	3.16047	9	2.03197	-2.42771	0.119747		1.77377	0.0209634		1.13651	0.223171		4.20148	0.000127098	up	3.56422	0.00577473		-0.637263	0.392333
AT1G13160.1	ARM repeat superfamily protein	2415	57	10.5366	19	3.26388	79	17.8341	25	5.64436	-1.69074	7.57947e-06	down	0.759232	0.0045365		-0.900525	0.0144512		2.44998	2.25133e-13	up	0.790219	0.114958		-1.65976	2.53618e-07	down
AT1G13170.2	OSBP(oxysterol binding protein)-related protein 1D	2514	56	10.3517	27	4.63815	22	4.96646	6	1.35465	-1.15825	0.00105685		-1.05958	0.00414428		-2.93388	3.7524e-09	down	0.0986672	0.845935		-1.77563	0.0045757		-1.8743	0.00433764
AT1G13180.1	Actin-like ATPase superfamily protein	1284	49	9.05776	30	5.1535	80	18.0598	55	12.4176	-0.813601	0.02617		0.995559	0.00026614		0.455158	0.170013		1.80916	1.3738e-09	up	1.26876	0.000224733	up	-0.540401	0.0556856
AT1G13190.1	RNA-binding (RRM/RBD/RNP motifs) family protein	1722	260	48.0616	127	21.8165	373	84.204	217	48.993	-1.13946	4.27258e-13	down	0.809005	1.09586e-11		0.027692	0.885789		1.94847	1.94525e-44	up	1.16716	1.17978e-12	up	-0.781313	5.7954e-10
AT1G13195.1	RING/U-box superfamily protein	783	45	8.31835	34	5.84063	36	8.12693	30	6.77323	-0.510172	0.177763		-0.0335869	0.932711		-0.296454	0.481677		0.476585	0.208346		0.213718	0.645174		-0.262867	0.562684
AT1G13200.1	F-box and associated interaction domains-containing protein	1308	0	0	0	0	0	0	0	0	NA	NA		NA	NA		NA	NA		NA	NA		NA	NA		NA	NA
AT1G13210.1	autoinhibited Ca2+/ATPase II	3612	388	71.7226	165	28.3443	682	153.96	174	39.2847	-1.33937	2.54646e-24	down	1.10206	1.27225e-33	up	-0.868461	3.97953e-11		2.44143	5.2696e-106	up	0.470912	0.00617753		-1.97052	3.15485e-70	down
AT1G13220.2	nuclear matrix constituent protein-related	3387	30	5.54557	10	1.71783	49	11.0617	19	4.28971	-1.69074	0.00145022		0.99616	0.00490905		-0.370454	0.477584		2.6869	1.4657e-09	up	1.32029	0.0315876		-1.36661	0.00059788	down
AT1G13230.1	Leucine-rich repeat (LRR) family protein	1275	1	0.184852	0	0	2	0.451496	1	0.225774	NA	NA		1.28834	0.536128		0.288509	0.920904		NA	NA		NA	NA		-0.999833	0.653089
AT1G13245.1	ROTUNDIFOLIA like 17	126	369	68.2105	295	50.6761	245	55.3083	570	128.691	-0.428688	0.000388069		-0.302498	0.0180285		0.91585	6.29224e-21		0.12619	0.364032		1.34454	1.65097e-39	up	1.21835	1.29927e-29	up
AT1G13250.1	galacturonosyltransferase-like 3	1038	129	23.8459	155	26.6264	57	12.8676	156	35.2208	0.159115	0.448845		-0.889996	0.000131015		0.562684	0.00258366		-1.04911	1.33663e-06	down	0.403568	0.0269397		1.45268	2.89702e-11	up
AT1G13260.1	related to ABI3/VP1 1	1035	525	97.0474	1784	306.461	573	129.354	1418	320.148	1.65894	3.40786e-139	up	0.414559	5.52049e-06		1.72198	1.74021e-134	up	-1.24439	3.12476e-83	down	0.0630324	0.301329		1.30742	8.48078e-81	up
AT1G13270.1	methionine aminopeptidase 1B	1110	89	16.4518	63	10.8224	100	22.5748	93	20.997	-0.604235	0.0206823		0.456464	0.0480087		0.351934	0.158448		1.0607	7.47251e-06	up	0.956169	0.000130311		-0.10453	0.701736
AT1G13280.1	allene oxide cyclase 4	765	253	46.7676	182	31.2646	104	23.4778	159	35.8981	-0.580981	9.61831e-05		-0.994213	2.00329e-09		-0.381602	0.0171009		-0.413232	0.0256109		0.199379	0.28203		0.612611	0.00168337
AT1G13290.1	C2H2-like zinc finger protein	909	1	0.184852	0	0	0	0	0	0	NA	NA		NA	NA		NA	NA		NA	NA		NA	NA		NA	NA
AT1G13300.1	myb-like transcription factor family protein	1035	5	0.924261	4	0.687133	11	2.48323	7	1.58042	-0.42771	0.735018		1.42584	0.086984		0.773935	0.460735		1.85355	0.027962		1.20165	0.253162		-0.651909	0.44125
AT1G13310.1	Endosomal targeting BRO1-like domain-containing protein	1125	0	0	1	0.171783	57	12.8676	0	0	NA	NA		7.12123	3.63789e-15	up	NA	NA		6.22701	1.60364e-16	up	NA	NA		-6.83272	7.57911e-14	down
AT1G13320.1	protein phosphatase 2A subunit A3	1764	279	51.5738	146	25.0804	142	32.0562	71	16.03	-1.04008	3.37154e-12	down	-0.686033	5.92933e-06		-1.68587	1.01185e-21	down	0.354046	0.0516832		-0.645787	0.00344992		-0.999833	3.44993e-06
AT1G13330.1	Arabidopsis Hop2 homolog	681	2	0.369704	2	0.343567	0	0	2	0.451548	-0.105782	0.966619		NA	NA		0.288509	0.889648		NA	NA		0.39429	0.845058		NA	NA
AT1G13340.1	Regulator of Vps4 activity in the MVB pathway protein	1230	49	9.05776	313	53.7682	908	204.979	764	172.491	2.56953	3.73663e-43	up	4.50018	1.92786e-224	up	4.25123	1.38297e-183	up	1.93065	2.32265e-105	up	1.6817	3.74676e-73	up	-0.248952	0.00112337
AT1G13350.2	Protein kinase superfamily protein	2367	65	12.0154	23	3.95102	107	24.155	32	7.22477	-1.60459	3.97045e-06	down	1.00744	1.76108e-05	up	-0.733859	0.0300236		2.61203	6.51134e-19	up	0.870728	0.0478336		-1.7413	3.72532e-10	down
AT1G13360.1	unknown protein; BEST Arabidopsis thaliana protein match is: unknown protein (TAIR:AT3G25870.1); Has 69 Blast hits to 69 proteins in 16 species: Archae - 0; Bacteria - 0; Metazoa - 6; Fungi - 0; Plants - 63; Viruses - 0; Other Eukaryotes - 0 (source: NCBI BLink).	585	373	68.9499	189	32.4671	615	138.835	336	75.8601	-1.08657	4.49818e-17	down	1.00975	1.65699e-26	up	0.137794	0.290049		2.09632	1.10199e-79	up	1.22437	1.61641e-20	up	-0.871958	8.30843e-19
AT1G13370.1	Histone superfamily protein	411	0	0	0	0	3	0.677244	4	0.903097	NA	NA		NA	NA		NA	NA		NA	NA		NA	NA		0.415205	0.77931
AT1G13380.1	Protein of unknown function (DUF1218)	567	182	33.6431	218	37.4488	117	26.4125	248	55.992	0.154608	0.375095		-0.349089	0.0611442		0.73491	6.33661e-07		-0.503697	0.002964		0.580302	4.89638e-05		1.084	2.52081e-11	up
AT1G13390.2	unknown protein; BEST Arabidopsis thaliana protein match is: unknown protein (TAIR:AT1G68490.1); Has 114 Blast hits to 114 proteins in 18 species: Archae - 0; Bacteria - 0; Metazoa - 0; Fungi - 0; Plants - 114; Viruses - 0; Other Eukaryotes - 0 (source: NCBI BLink).	531	178	32.9037	150	25.7675	135	30.476	139	31.3826	-0.352697	0.0487926		-0.110577	0.580652		-0.0682837	0.75914		0.24212	0.19676		0.284413	0.14775		0.0422929	0.86285
AT1G13400.1	C2H2 and C2HC zinc fingers superfamily protein	624	0	0	1	0.171783	4	0.902992	2	0.451548	NA	NA		NA	NA		NA	NA		2.39412	0.125796		1.39429	0.520001		-0.999833	0.509879
AT1G13410.1	Tetratricopeptide repeat (TPR)-like superfamily protein	1425	1	0.184852	1	0.171783	3	0.677244	4	0.903097	-0.105782	0.972357		1.8733	0.297271		2.28851	0.176174		1.97909	0.246576		2.39429	0.151483		0.415205	0.77931
AT1G13420.1	sulfotransferase 4B	996	8	1.47882	1	0.171783	2	0.451496	4	0.903097	-3.10578	0.0208073		-1.71166	0.135406		-0.711491	0.509432		1.39412	0.476089		2.39429	0.151483		1.00017	0.511113
AT1G13430.1	sulfotransferase 4C	1056	4	0.739409	1	0.171783	5	1.12874	5	1.12887	-2.10578	0.211676		0.610269	0.603569		0.610437	0.621464		2.71605	0.0637944		2.71622	0.0798666		0.000167412	1
AT1G13440.1	glyceraldehyde-3-phosphate dehydrogenase C2	1017	6637	1226.86	5865	1007.51	3180	717.879	3021	682.064	-0.284182	6.20325e-27		-0.773163	1.11393e-144		-0.846996	7.60444e-169		-0.488981	2.7362e-55		-0.562814	1.35453e-70		-0.0738332	0.0757111
AT1G13450.1	Homeodomain-like superfamily protein	1221	169	31.24	86	14.7734	108	24.3808	102	23.029	-1.0804	3.14384e-08	down	-0.357651	0.065237		-0.439945	0.027078		0.722746	0.0008766		0.640451	0.0055741		-0.0822947	0.756718
AT1G13460.2	Protein phosphatase 2A regulatory B subunit family protein	1479	52	9.61231	4	0.687133	34	7.67543	6	1.35465	-3.80622	1.0199e-11	down	-0.324636	0.380662		-2.82697	2.71887e-08	down	3.48159	1.35733e-08	up	0.979253	0.381157		-2.50233	1.26419e-05	down
AT1G13470.1	Protein of unknown function (DUF1262)	1140	31	5.73042	105	18.0373	388	87.5902	91	20.5455	1.65427	5.17205e-09	up	3.93406	1.16639e-89	up	1.84211	2.59291e-10	up	2.27979	4.12618e-56	up	0.18784	0.463271		-2.09195	1.75905e-43	down
AT1G13480.1	Protein of unknown function (DUF1262)	1164	1	0.184852	106	18.209	33	7.44968	8	1.80619	6.62214	3.40175e-24	up	5.33274	1.39539e-09	up	3.28851	0.0144807		-1.2894	2.4886e-06	down	-3.33363	1.04827e-17	down	-2.04423	0.000163083	down
AT1G13485.1	unknown protein; FUNCTIONS IN: molecular_function unknown; INVOLVED IN: biological_process unknown; LOCATED IN: cellular_component unknown; Has 0 Blast hits to 0 proteins in 0 species (source: NCBI BLink).	174	0	0	0	0	0	0	0	0	NA	NA		NA	NA		NA	NA		NA	NA		NA	NA		NA	NA
AT1G13490.1	Protein of unknown function (DUF1262)	1092	0	0	0	0	0	0	0	0	NA	NA		NA	NA		NA	NA		NA	NA		NA	NA		NA	NA
AT1G13500.1	Protein of unknown function (DUF1262)	1161	0	0	0	0	1	0.225748	0	0	NA	NA		NA	NA		NA	NA		NA	NA		NA	NA		NA	NA
AT1G13510.1	Protein of unknown function (DUF1262)	1143	0	0	0	0	1	0.225748	0	0	NA	NA		NA	NA		NA	NA		NA	NA		NA	NA		NA	NA
AT1G13520.1	Protein of unknown function (DUF1262)	1164	7	1.29397	11	1.88962	946	213.558	106	23.9321	0.546295	0.524159		7.36668	5.42974e-232	up	4.20907	5.14066e-26	up	6.82039	2.45063e-250	up	3.66278	1.04592e-24	up	-3.15761	6.20098e-165	down
AT1G13530.1	Protein of unknown function (DUF1262)	1158	2	0.369704	13	2.23318	62	13.9964	3	0.677323	2.59466	0.0088741		5.24254	5.27208e-17	up	0.873471	0.602165		2.64788	1.28073e-11	up	-1.72119	0.0620068		-4.36907	2.04839e-14	down
AT1G13540.1	Protein of unknown function (DUF1262)	1146	0	0	16	2.74853	19	4.28921	4	0.903097	4.89422	0.000166706	up	5.53627	5.39208e-06	up	NA	NA		0.642051	0.233006		-1.60571	0.04749		-2.24776	0.00278286
AT1G13550.1	Protein of unknown function (DUF1262)	1167	1	0.184852	18	3.0921	20	4.51496	6	1.35465	4.06414	0.000126845	up	4.61027	5.03195e-06	up	2.87347	0.0510791		0.546126	0.294355		-1.19067	0.0997003		-1.7368	0.0105465
AT1G13560.1	aminoalcoholphosphotransferase 1	1170	243	44.9191	219	37.6206	142	32.0562	128	28.8991	-0.255807	0.0939996		-0.486724	0.00236987		-0.636304	0.000109571		-0.230917	0.168585		-0.380497	0.030755		-0.14958	0.495764
AT1G13570.1	F-box/RNI-like superfamily protein	1251	62	11.4608	50	8.58917	106	23.9293	113	25.5125	-0.416122	0.190781		1.06207	7.75772e-06	up	1.15449	9.22713e-07	up	1.47819	1.60163e-09	up	1.57061	1.4856e-10	up	0.0924259	0.721478
AT1G13580.3	LAG1 longevity assurance homolog 3	927	26	4.80616	27	4.63815	19	4.28921	12	2.70929	-0.0513341	0.938834		-0.164171	0.766444		-0.826969	0.142874		-0.112837	0.828572		-0.775635	0.164378		-0.662798	0.288651
AT1G13590.1	phytosulfokine 1 precursor	264	0	0	0	0	0	0	1	0.225774	NA	NA		NA	NA		NA	NA		NA	NA		NA	NA		NA	NA
AT1G13600.1	basic leucine-zipper 58	591	7	1.29397	5	0.858917	9	2.03173	6	1.35465	-0.591209	0.57785		0.650911	0.450106		0.0661162	0.950556		1.24212	0.147203		0.657325	0.548418		-0.584795	0.538056
AT1G13605.1	Encodes a defensin-like (DEFL) family protein.	312	0	0	0	0	0	0	0	0	NA	NA		NA	NA		NA	NA		NA	NA		NA	NA		NA	NA
AT1G13607.1	Defensin-like (DEFL) family protein	219	0	0	0	0	0	0	0	0	NA	NA		NA	NA		NA	NA		NA	NA		NA	NA		NA	NA
AT1G13608.1	Defensin-like (DEFL) family protein	237	1	0.184852	0	0	0	0	0	0	NA	NA		NA	NA		NA	NA		NA	NA		NA	NA		NA	NA
AT1G13609.1	Defensin-like (DEFL) family protein	237	9	1.66367	2	0.343567	1	0.225748	0	0	-2.27571	0.0396949		-2.88158	0.0248329		-3.88142	0.0122801		-0.605877	0.770008		NA	NA		NA	NA
AT1G13610.1	alpha/beta-Hydrolases superfamily protein	1077	3	0.554557	0	0	0	0	1	0.225774	NA	NA		NA	NA		-1.29645	0.506891		NA	NA		NA	NA		NA	NA
AT1G13620.1	Encodes a root meristem growth factor (RGF). Belongs to a family of functionally redundant homologous peptides that are secreted, tyrosine-sulfated, and expressed mainly in the stem cell area and the innermost layer of central columella cells. RGFs are required for maintenance of the root stem cell niche and transit amplifying cell proliferation. Members of this family include: At5g60810 (RGF1), …	330	0	0	0	0	0	0	1	0.225774	NA	NA		NA	NA		NA	NA		NA	NA		NA	NA		NA	NA
AT1G13630.1	Tetratricopeptide repeat (TPR)-like superfamily protein	2421	8	1.47882	2	0.343567	4	0.902992	1	0.225774	-2.10578	0.0672996		-0.711659	0.489346		-2.71149	0.0478712		1.39412	0.301532		-0.60571	0.798935		-1.99983	0.238639
AT1G13635.2	DNA glycosylase superfamily protein	936	12	2.21823	0	0	1	0.225748	3	0.677323	-4.69074	0.000861007	down	-3.29662	0.00516212		-1.71149	0.0713293		NA	NA		NA	NA		1.58513	0.404682
AT1G13640.1	Phosphatidylinositol 3- and 4-kinase family protein	1869	301	55.6405	130	22.3318	137	30.9275	165	37.2527	-1.31703	1.31384e-18	down	-0.847246	1.14565e-08		-0.578789	7.44693e-05		0.469787	0.0119467		0.738245	4.0977e-05		0.268458	0.163423
AT1G13650.2	BEST Arabidopsis thaliana protein match is: 18S pre-ribosomal assembly protein gar2-related (TAIR:AT2G03810.4); Has 3688 Blast hits to 1629 proteins in 255 species: Archae - 22; Bacteria - 222; Metazoa - 684; Fungi - 292; Plants - 62; Viruses - 14; Other Eukaryotes - 2392 (source: NCBI BLink).	861	20	3.69704	36	6.1842	111	25.058	10	2.25774	0.742215	0.0976175		2.76083	9.09456e-20	up	-0.711491	0.273916		2.01861	1.1072e-14	up	-1.45371	0.00459377		-3.47232	1.05596e-21	down
AT1G13670.1	unknown protein; Has 22 Blast hits to 22 proteins in 7 species: Archae - 0; Bacteria - 0; Metazoa - 0; Fungi - 0; Plants - 22; Viruses - 0; Other Eukaryotes - 0 (source: NCBI BLink).	678	21	3.8819	39	6.69955	36	8.12693	102	23.029	0.787303	0.0673503		1.06595	0.011308		2.56862	8.45255e-17	up	0.278646	0.463673		1.78131	2.61071e-11	up	1.50267	4.61253e-08	up
AT1G13680.1	PLC-like phosphodiesterases superfamily protein	1041	1	0.184852	0	0	10	2.25748	1	0.225774	NA	NA		3.61027	0.0033254		0.288509	0.920904		4.71605	0.000943011	up	NA	NA		-3.32176	0.00841173
AT1G13690.1	ATPase E1	534	123	22.7368	62	10.6506	139	31.379	96	21.6743	-1.0941	2.20903e-06	down	0.464768	0.0164386		-0.0690434	0.79879		1.55887	5.21089e-13	up	1.02506	3.53036e-05	up	-0.533811	0.0107071
AT1G13700.1	6-phosphogluconolactonase 1	807	28	5.17586	71	12.1966	278	62.7579	267	60.2817	1.23661	0.000158113	up	3.59993	1.05835e-60	up	3.54185	2.16583e-57	up	2.36332	2.96451e-42	up	2.30524	5.26264e-39	up	-0.0580777	0.723772
AT1G13710.1	cytochrome P450, family 78, subfamily A, polypeptide 5	1554	39	7.20923	69	11.8531	75	16.9311	72	16.2557	0.71734	0.0223654		1.23176	2.40137e-05	up	1.17303	9.16575e-05	up	0.514417	0.0454799		0.455691	0.100791		-0.0587263	0.86055
AT1G13730.1	Nuclear transport factor 2 (NTF2) family protein with RNA binding (RRM-RBD-RNP motifs) domain	1287	52	9.61231	25	4.29458	75	16.9311	37	8.35365	-1.16237	0.0015939		0.81672	0.00315287		-0.202478	0.609389		1.97909	4.4866e-10	up	0.959888	0.0194844		-1.0192	0.000780283	down
AT1G13740.1	ABI five binding protein 2	1047	41	7.57894	22	3.77923	70	15.8024	29	6.54745	-1.0039	0.0144514		1.06007	0.000331965	up	-0.211062	0.637683		2.06397	6.01028e-10	up	0.79284	0.0858081		-1.27113	9.08327e-05	down
AT1G13750.1	Purple acid phosphatases superfamily protein	1842	156	28.8369	114	19.5833	148	33.4107	59	13.3207	-0.558294	0.00372415		0.212392	0.265939		-1.11425	3.76074e-07	down	0.770686	3.26976e-05		-0.555957	0.0268908		-1.32664	1.73004e-09	down
AT1G13755.1	Defensin-like (DEFL) family protein	360	0	0	0	0	0	0	0	0	NA	NA		NA	NA		NA	NA		NA	NA		NA	NA		NA	NA
AT1G13760.1	unknown protein; FUNCTIONS IN: molecular_function unknown; INVOLVED IN: biological_process unknown; LOCATED IN: endomembrane system; Has 30201 Blast hits to 17322 proteins in 780 species: Archae - 12; Bacteria - 1396; Metazoa - 17338; Fungi - 3422; Plants - 5037; Viruses - 0; Other Eukaryotes - 2996 (source: NCBI BLink).	198	0	0	0	0	0	0	0	0	NA	NA		NA	NA		NA	NA		NA	NA		NA	NA		NA	NA
AT1G13770.1	Protein of unknown function, DUF647	1323	41	7.57894	39	6.69955	40	9.02992	27	6.0959	-0.177932	0.670421		0.252717	0.514212		-0.314156	0.477287		0.430649	0.228478		-0.136224	0.78337		-0.566873	0.169693
AT1G13780.1	F-box/RNI-like/FBD-like domains-containing protein	1371	23	4.2516	5	0.858917	13	2.93472	21	4.74126	-2.30742	0.000589084	down	-0.534781	0.350892		0.157264	0.7928		1.77263	0.0201592		2.46468	0.000326707	up	0.692045	0.241066
AT1G13790.1	XH/XS domain-containing protein	2211	6	1.10911	2	0.343567	10	2.25748	2	0.451548	-1.69074	0.184502		1.02531	0.220346		-1.29645	0.327615		2.71605	0.00763487		0.39429	0.845058		-2.32176	0.03117
AT1G13800.1	Tetratricopeptide repeat (TPR)-like superfamily protein	2652	4	0.739409	0	0	7	1.58024	2	0.451548	NA	NA		1.0957	0.286057		-0.711491	0.650664		4.20148	0.00762079		NA	NA		-1.80719	0.137134
AT1G13810.1	Restriction endonuclease, type II-like superfamily protein	912	24	4.43645	8	1.37427	33	7.44968	11	2.48352	-1.69074	0.00469883		0.747773	0.079924		-0.837022	0.156038		2.43852	3.05985e-06	up	0.853722	0.281948		-1.5848	0.00176473
AT1G13820.1	alpha/beta-Hydrolases superfamily protein	1020	190	35.1219	266	45.6944	172	38.8287	192	43.3486	0.379645	0.0111785		0.14475	0.422003		0.303616	0.0711067		-0.234895	0.120397		-0.0760295	0.665499		0.158865	0.390627
AT1G13830.1	Carbohydrate-binding X8 domain superfamily protein	594	11	2.03337	9	1.54605	46	10.3844	24	5.41858	-0.395288	0.63247		2.35247	1.46844e-07	up	1.41404	0.0115058		2.74776	3.08277e-09	up	1.80933	0.00176713		-0.938432	0.0166152
AT1G13860.4	QUASIMODO2 LIKE 1	1812	39	7.20923	8	1.37427	5	1.12874	21	4.74126	-2.39118	3.35068e-06	down	-2.67513	2.80328e-06	down	-0.604576	0.176037		-0.283949	0.770813		1.78661	0.0039487		2.07056	0.00282119
AT1G13870.1	calmodulin binding;purine nucleotide binding	909	37	6.83953	26	4.46637	75	16.9311	46	10.3856	-0.614795	0.144864		1.30771	9.14422e-06	up	0.602617	0.0986404		1.9225	9.71036e-10	up	1.21741	0.00121545		-0.705089	0.0167434
AT1G13880.1	ELM2 domain-containing protein	1275	138	25.5096	113	19.4115	161	36.3454	120	27.0929	-0.394127	0.0549119		0.510734	0.00442524		0.0868747	0.718626		0.904861	5.71778e-07		0.481002	0.022022		-0.423859	0.0280354
AT1G13890.1	soluble N-ethylmaleimide-sensitive factor adaptor protein 30	792	0	0	0	0	0	0	0	0	NA	NA		NA	NA		NA	NA		NA	NA		NA	NA		NA	NA
AT1G13900.1	Purple acid phosphatases superfamily protein	1971	187	34.5674	54	9.2763	166	37.4742	73	16.4815	-1.89779	1.40917e-19	down	0.116486	0.533389		-1.06856	6.82438e-08	down	2.01427	2.67354e-21	up	0.829228	0.00317309		-1.18505	5.59892e-09	down
AT1G13910.1	Leucine-rich repeat (LRR) family protein	993	21	3.8819	8	1.37427	22	4.96646	13	2.93506	-1.4981	0.0167139		0.355455	0.502095		-0.403369	0.525123		1.85355	0.00157757		1.09473	0.137912		-0.758824	0.189711
AT1G13920.1	Remorin family protein	1038	19	3.51219	5	0.858917	8	1.80598	6	1.35465	-2.03178	0.00436663		-0.959586	0.142095		-1.37446	0.0513609		1.07219	0.230197		0.657325	0.548418		-0.41487	0.680098
AT1G13930.3	Involved in response to salt stress. Knockout mutants are hypersensitive to salt stress.	468	2085	385.417	1939	333.088	191	43.1179	336	75.8601	-0.210516	1.35283e-05		-3.16006	0	down	-2.34501	1.65672e-241	down	-2.94955	2.91007e-279	down	-2.13449	8.8361e-194	down	0.815056	1.09414e-09
AT1G13940.1	Plant protein of unknown function (DUF863)	3018	46	8.5032	18	3.0921	82	18.5113	19	4.28971	-1.45942	0.000358748	down	1.12233	4.20538e-05	up	-0.987126	0.0179236		2.58175	1.32743e-14	up	0.472293	0.414155		-2.10946	4.60588e-10	down
AT1G13950.1	eukaryotic elongation factor 5A-1	477	42	7.76379	55	9.44808	43	9.70716	47	10.6114	0.28326	0.430873		0.322289	0.381696		0.45078	0.21249		0.0390281	0.908758		0.16752	0.649944		0.128492	0.750134
AT1G13960.1	WRKY DNA-binding protein 4	1545	92	17.0064	51	8.76095	227	51.2448	62	13.998	-0.956918	0.000302473		1.59133	4.00965e-20	up	-0.280857	0.322524		2.54825	9.45291e-38	up	0.676061	0.0257693		-1.87218	1.9743e-22	down
AT1G13970.1	Protein of unknown function (DUF1336)	1515	6	1.10911	1	0.171783	7	1.58024	1	0.225774	-2.69074	0.0671463		0.510734	0.601019		-2.29645	0.128152		3.20148	0.0159955		0.39429	0.888362		-2.80719	0.0465874
AT1G13980.2	sec7 domain-containing protein	4356	187	34.5674	39	6.69955	119	26.864	28	6.32168	-2.36727	1.35319e-25	down	-0.363735	0.0475035		-2.45103	1.59423e-23	down	2.00354	1.63572e-15	up	-0.0837568	0.867379		-2.0873	5.81939e-14	down
AT1G13990.3	unknown protein; FUNCTIONS IN: molecular_function unknown; INVOLVED IN: biological_process unknown; LOCATED IN: chloroplast; EXPRESSED IN: 23 plant structures; EXPRESSED DURING: 13 growth stages; CONTAINS InterPro DOMAIN/s: Protein of unknown function DUF3110 (InterPro:IPR021503); Has 4 Blast hits to 4 proteins in 1 species: Archae - 0; Bacteria - 0; Metazoa - 0; Fungi - 0; Plants - 4; Viruses - …	927	277	51.2041	105	18.0373	418	94.3627	202	45.6064	-1.50528	7.71936e-21	down	0.881958	7.51612e-15		-0.167022	0.295374		2.38724	1.03926e-63	up	1.33826	1.8784e-14	up	-1.04898	1.79475e-17	down
AT1G14000.1	VH1-interacting kinase	1317	299	55.2708	232	39.8537	525	118.518	299	67.5065	-0.471803	0.000492253		1.10051	4.6129e-26	up	0.288509	0.0288143		1.57232	2.37728e-46	up	0.760311	7.59765e-09		-0.812005	1.83706e-14
AT1G14010.1	emp24/gp25L/p24 family/GOLD family protein	639	161	29.7612	121	20.7858	330	74.4968	173	39.0589	-0.517835	0.00612103		1.32375	4.21828e-22	up	0.39222	0.0262361		1.84158	1.18182e-36	up	0.910055	3.57131e-07		-0.931527	1.07806e-11
AT1G14020.1	O-fucosyltransferase family protein	1500	50	9.24261	48	8.2456	75	16.9311	50	11.2887	-0.164676	0.661742		0.873304	0.00170627		0.288509	0.418622		1.03798	0.000150603	up	0.453184	0.182622		-0.584795	0.0461785
AT1G14030.1	Rubisco methyltransferase family protein	1449	66	12.2002	55	9.44808	101	22.8005	96	21.6743	-0.368816	0.231597		0.902159	0.000156695		0.829077	0.000797568		1.27097	1.71065e-07	up	1.19789	2.27278e-06	up	-0.0730816	0.792527
AT1G14040.1	EXS (ERD1/XPR1/SYG1) family protein	2442	18	3.32734	8	1.37427	26	5.86945	13	2.93506	-1.27571	0.0539889		0.818856	0.0935051		-0.180977	0.802869		2.09456	0.000178315	up	1.09473	0.137912		-0.999833	0.0631653
AT1G14048.1	GCK domain-containing protein	306	0	0	0	0	0	0	0	0	NA	NA		NA	NA		NA	NA		NA	NA		NA	NA		NA	NA
AT1G14060.1	GCK domain-containing protein	540	59	10.9063	40	6.87133	91	20.5431	68	15.3526	-0.666497	0.0416758		0.913493	0.000296533		0.493328	0.0938978		1.57999	4.43312e-09	up	1.15983	0.000127634	up	-0.420164	0.110578
AT1G14070.1	fucosyltransferase 7	1530	19	3.51219	4	0.687133	21	4.74071	5	1.12887	-2.35371	0.00166946		0.432731	0.425124		-1.63749	0.0249058		2.78644	6.77935e-05	up	0.716219	0.550947		-2.07022	0.00282441
AT1G14080.1	fucosyltransferase 6	1560	1	0.184852	0	0	1	0.225748	0	0	NA	NA		0.288341	0.913485		NA	NA		NA	NA		NA	NA		NA	NA
AT1G14100.1	fucosyltransferase 8	1551	2	0.369704	0	0	0	0	1	0.225774	NA	NA		NA	NA		-0.711491	0.759907		NA	NA		NA	NA		NA	NA
AT1G14110.1	fucosyltransferase 9	1425	0	0	0	0	0	0	1	0.225774	NA	NA		NA	NA		NA	NA		NA	NA		NA	NA		NA	NA
AT1G14120.1	2-oxoglutarate (2OG) and Fe(II)-dependent oxygenase superfamily protein	939	3	0.554557	0	0	8	1.80598	4	0.903097	NA	NA		1.70338	0.0971543		0.703546	0.617344		4.39412	0.0037607		NA	NA		-0.999833	0.333748
AT1G14130.1	2-oxoglutarate (2OG) and Fe(II)-dependent oxygenase superfamily protein	927	35	6.46983	29	4.98172	56	12.6419	45	10.1598	-0.377084	0.388326		0.966413	0.00327336		0.651079	0.0784621		1.3435	5.59935e-05	up	1.02816	0.00571923		-0.315334	0.366762
AT1G14140.1	Mitochondrial substrate carrier family protein	918	74	13.6791	63	10.8224	65	14.6736	63	14.2238	-0.337955	0.244123		0.101256	0.744377		0.0563352	0.876092		0.439211	0.111799		0.39429	0.188951		-0.0449205	0.905722
AT1G14150.1	PsbQ-like 2	573	286	52.8677	412	70.7747	49	11.0617	169	38.1558	0.420847	0.000380837		-2.25682	1.76507e-32	down	-0.470483	0.00164578		-2.67767	1.61128e-54	down	-0.891331	8.45791e-12		1.78634	5.82654e-16	up
AT1G14160.1	Uncharacterised protein family (UPF0497)	630	0	0	0	0	0	0	0	0	NA	NA		NA	NA		NA	NA		NA	NA		NA	NA		NA	NA
AT1G14170.3	RNA-binding KH domain-containing protein	1440	27	4.99101	12	2.0614	27	6.0952	1	0.225774	-1.27571	0.0163107		0.288341	0.544788		-4.46638	2.37584e-06	down	1.56405	0.001911		-3.19067	0.00817426		-4.75472	4.56566e-07	down
AT1G14180.1	RING/U-box superfamily protein	1047	10	1.84852	11	1.88962	17	3.83772	10	2.25774	0.0317217	0.967436		1.05388	0.093809		0.288509	0.742028		1.02215	0.0856853		0.256787	0.766356		-0.765367	0.250839
AT1G14185.1	Glucose-methanol-choline (GMC) oxidoreductase family protein	1512	2	0.369704	1	0.171783	0	0	0	0	-1.10578	0.612881		NA	NA		NA	NA		NA	NA		NA	NA		NA	NA
AT1G14190.1	Glucose-methanol-choline (GMC) oxidoreductase family protein	1506	12	2.21823	11	1.88962	2	0.451496	4	0.903097	-0.231313	0.771222		-2.29662	0.0221219		-1.29645	0.150785		-2.06531	0.0399538		-1.06514	0.257157		1.00017	0.511113
AT1G14200.1	RING/U-box superfamily protein	540	385	71.1681	705	121.107	736	166.151	682	153.978	0.766983	1.02715e-16		1.22319	1.3936e-42	up	1.11342	5.86827e-34	up	0.456206	4.81403e-09		0.346439	2.72839e-05		-0.109767	0.223057
AT1G14205.1	Ribosomal L18p/L5e family protein	498	21	3.8819	13	2.23318	21	4.74071	10	2.25774	-0.79766	0.169988		0.288341	0.596645		-0.781881	0.217554		1.086	0.042826		0.0157788	0.985456		-1.07022	0.0787413
AT1G14210.1	Ribonuclease T2 family protein	744	82	15.1579	51	8.76095	73	16.4796	47	10.6114	-0.790909	0.00426214		0.120614	0.675963		-0.514455	0.0822367		0.911522	0.000838546		0.276454	0.440949		-0.635068	0.0330402
AT1G14220.1	Ribonuclease T2 family protein	687	0	0	51	8.76095	0	0	0	0	6.56664	3.61151e-12	up	NA	NA		NA	NA		-6.2783	1.28124e-11	down	-6.27813	2.97276e-11	down	NA	NA
AT1G14225.1	unknown protein; Has 30201 Blast hits to 17322 proteins in 780 species: Archae - 12; Bacteria - 1396; Metazoa - 17338; Fungi - 3422; Plants - 5037; Viruses - 0; Other Eukaryotes - 2996 (source: NCBI BLink).	135	0	0	0	0	0	0	0	0	NA	NA		NA	NA		NA	NA		NA	NA		NA	NA		NA	NA
AT1G14230.1	GDA1/CD39 nucleoside phosphatase family protein	1512	46	8.5032	51	8.76095	145	32.7335	114	25.7383	0.0430815	0.928679		1.94469	3.75953e-17	up	1.59784	1.49449e-10	up	1.90161	1.79099e-17	up	1.55476	1.698e-10	up	-0.346852	0.0900409
AT1G14240.4	GDA1/CD39 nucleoside phosphatase family protein	1452	2	0.369704	53	9.10452	6	1.35449	0	0	4.62214	2.79277e-12	up	1.8733	0.127855		NA	NA		-2.74883	3.02362e-08	down	-6.33363	1.22535e-11	down	-3.5848	0.0391773
AT1G14250.1	GDA1/CD39 nucleoside phosphatase family protein	1467	51	9.42746	64	10.9941	107	24.155	12	2.70929	0.221793	0.508009		1.35738	3.64015e-08	up	-1.79895	3.91899e-05	down	1.13559	8.984e-07	up	-2.02075	7.89691e-07	down	-3.15634	2.16568e-19	down
AT1G14260.2	RING/FYVE/PHD zinc finger superfamily protein	798	5	0.924261	22	3.77923	18	4.06346	35	7.9021	2.03172	0.0030304		2.13634	0.00258263		3.09586	1.50078e-07	up	0.104616	0.853386		1.06414	0.0128477		0.959525	0.0352313
AT1G14270.1	CAAX amino terminal protease family protein	1062	196	36.231	288	49.4736	61	13.7706	104	23.4805	0.449433	0.0017316		-1.39563	3.67104e-12	down	-0.625762	0.000692052		-1.84506	8.25225e-25	down	-1.07519	2.62704e-11	down	0.76987	0.00191101
AT1G14280.1	phytochrome kinase substrate 2	1329	563	104.072	85	14.6016	104	23.4778	100	22.5774	-2.83338	6.2817e-92	down	-2.14821	2.6395e-59	down	-2.20463	5.71503e-61	down	0.685172	0.00188483		0.628756	0.007077		-0.0564161	0.840619
AT1G14290.1	sphingoid base hydroxylase 2	780	145	26.8036	142	24.3932	64	14.4479	157	35.4465	-0.135944	0.521391		-0.891568	4.62254e-05		0.40322	0.0301334		-0.755624	0.000528084		0.539164	0.00308755		1.29479	1.12648e-09	up
AT1G14300.2	ARM repeat superfamily protein	1134	62	11.4608	41	7.04312	48	10.8359	44	9.93406	-0.702426	0.0278556		-0.0808926	0.824869		-0.206256	0.567724		0.621534	0.0584017		0.49617	0.173272		-0.125363	0.754264
AT1G14310.1	Haloacid dehalogenase-like hydrolase (HAD) superfamily protein	765	86	15.8973	66	11.3377	90	20.3173	87	19.6424	-0.487652	0.0659295		0.35393	0.148964		0.305187	0.241253		0.841582	0.000518567		0.79284	0.00186554		-0.0487422	0.874045
AT1G14315.2	F-box and associated interaction domains-containing protein	912	0	0	0	0	0	0	0	0	NA	NA		NA	NA		NA	NA		NA	NA		NA	NA		NA	NA
AT1G14320.1	Ribosomal protein L16p/L10e family protein	663	1802	333.104	2086	358.34	2421	546.536	1856	419.037	0.105358	0.0419573		0.714345	1.13885e-56		0.331106	2.30842e-11		0.608987	7.92165e-45		0.225748	3.62825e-06		-0.383239	4.76885e-17
AT1G14330.1	Galactose oxidase/kelch repeat superfamily protein	1326	48	8.8729	75	12.8838	362	81.7208	142	32.0599	0.538074	0.0702793		3.20322	1.23037e-71	up	1.85329	1.14298e-15	up	2.66515	1.77588e-62	up	1.31522	3.37326e-10	up	-1.34993	2.69948e-22	down
AT1G14340.1	RNA-binding (RRM/RBD/RNP motifs) family protein	735	110	20.3337	105	18.0373	230	51.922	137	30.9311	-0.172896	0.474463		1.35247	3.21344e-16	up	0.605181	0.00257102		1.52537	4.02672e-20	up	0.778077	9.57856e-05		-0.747291	3.99781e-06
AT1G14345.1	NAD(P)-linked oxidoreductase superfamily protein	591	164	30.3158	391	67.1673	131	29.573	277	62.5395	1.14769	4.11451e-18	up	-0.0357878	0.874525		1.0447	5.07865e-13	up	-1.18348	8.66297e-18	down	-0.102992	0.459878		1.08049	1.81603e-12	up
AT1G14350.2	Duplicated homeodomain-like superfamily protein	1311	25	4.6213	11	1.88962	13	2.93472	4	0.903097	-1.29021	0.0200288		-0.655075	0.233787		-2.35535	0.000728485	down	0.635131	0.333941		-1.06514	0.257157		-1.70027	0.0464958
AT1G14360.1	UDP-galactose transporter 3	996	127	23.4762	353	60.6395	574	129.579	338	76.3117	1.36906	2.24188e-21	up	2.46456	1.16354e-86	up	1.7007	4.42201e-32	up	1.09551	1.83662e-29	up	0.331646	0.00585858		-0.76386	3.02965e-14
AT1G14370.1	protein kinase 2A	1281	90	16.6367	99	17.0066	297	67.0472	104	23.4805	0.0317217	0.925687		2.01081	1.63523e-35	up	0.497095	0.0325941		1.97909	2.45459e-36	up	0.465374	0.0405421		-1.51371	9.36999e-22	down
AT1G14380.3	IQ-domain 28	1995	106	19.5943	19	3.26388	20	4.51496	29	6.54745	-2.58577	2.20213e-16	down	-2.11765	7.99609e-12	down	-1.58143	3.66193e-08	down	0.468124	0.364553		1.00434	0.0330028		0.53622	0.277543
AT1G14390.1	Leucine-rich repeat protein kinase family protein	2244	2	0.369704	1	0.171783	1	0.225748	1	0.225774	-1.10578	0.612881		-0.711659	0.745212		-0.711491	0.759907		0.394123	0.872974		0.39429	0.888362		0.000167412	1
AT1G14400.2	ubiquitin carrier protein 1	459	784	144.924	922	158.384	438	98.8776	598	135.013	0.128131	0.108424		-0.551582	2.33391e-10		-0.1022	0.274115		-0.679713	1.44158e-16		-0.230331	0.0049925		0.449382	2.41649e-06
AT1G14410.1	ssDNA-binding transcriptional regulator	792	64	11.8305	106	18.209	134	30.2502	125	28.2218	0.622139	0.0118952		1.35443	6.39784e-10	up	1.25429	2.8647e-08	up	0.732292	0.00016494		0.632154	0.00227327		-0.100137	0.665371
AT1G14420.1	Pectate lyase family protein	1380	1	0.184852	0	0	0	0	1	0.225774	NA	NA		NA	NA		0.288509	0.920904		NA	NA		NA	NA		NA	NA
AT1G14430.1	glyoxal oxidase-related protein	1695	30	5.54557	61	10.4788	20	4.51496	46	10.3856	0.918065	0.00721928		-0.296621	0.553987		0.90518	0.0147251		-1.21469	0.00075566	down	-0.0128849	0.974198		1.2018	0.00286107
AT1G14440.2	homeobox protein 31	939	35	6.46983	47	8.07382	34	7.67543	23	5.19281	0.319524	0.412172		0.246521	0.558753		-0.317212	0.509992		-0.073003	0.855147		-0.636736	0.118802		-0.563733	0.212951
AT1G14450.1	NADH dehydrogenase (ubiquinone)s	222	327	60.4467	458	78.6768	328	74.0453	443	100.018	0.380275	0.000673433		0.292746	0.0168206		0.726525	2.21459e-11		-0.0875287	0.458632		0.34625	0.000871545		0.433778	0.00010329
AT1G14455.1	unknown protein; FUNCTIONS IN: molecular_function unknown; INVOLVED IN: biological_process unknown; LOCATED IN: endomembrane system; Has 30201 Blast hits to 17322 proteins in 780 species: Archae - 12; Bacteria - 1396; Metazoa - 17338; Fungi - 3422; Plants - 5037; Viruses - 0; Other Eukaryotes - 2996 (source: NCBI BLink).	294	0	0	0	0	0	0	0	0	NA	NA		NA	NA		NA	NA		NA	NA		NA	NA		NA	NA
AT1G14460.1	AAA-type ATPase family protein	3351	38	7.02438	8	1.37427	29	6.54669	12	2.70929	-2.35371	5.62583e-06	down	-0.101605	0.828783		-1.37446	0.00446038		2.2521	3.23296e-05	up	0.979253	0.199267		-1.27285	0.0147841
AT1G14470.1	Pentatricopeptide repeat (PPR) superfamily protein	1623	3	0.554557	0	0	3	0.677244	0	0	NA	NA		0.288341	0.856255		NA	NA		NA	NA		NA	NA		NA	NA
AT1G14480.1	Ankyrin repeat family protein	1326	19	3.51219	18	3.0921	7	1.58024	3	0.677323	-0.183784	0.769866		-1.15223	0.084512		-2.37446	0.00343403		-0.968447	0.143451		-2.19067	0.00817068		-1.22223	0.280116
AT1G14490.1	Predicted AT-hook DNA-binding family protein	621	7	1.29397	5	0.858917	4	0.902992	6	1.35465	-0.591209	0.57785		-0.519014	0.632901		0.0661162	0.950556		0.0721949	0.949827		0.657325	0.548418		0.58513	0.627752
AT1G14500.1	Ankyrin repeat family protein	1311	0	0	0	0	2	0.451496	0	0	NA	NA		NA	NA		NA	NA		NA	NA		NA	NA		NA	NA
AT1G14510.1	alfin-like 7	759	322	59.5224	269	46.2097	360	81.2693	427	96.4056	-0.365236	0.00489496		0.449277	0.000119159		0.695684	2.8386e-10		0.814514	5.22187e-12		1.06092	1.03501e-20	up	0.246407	0.0322918
AT1G14520.1	myo-inositol oxygenase 1	936	66	12.2002	22	3.77923	3	0.677244	6	1.35465	-1.69074	1.31934e-06	down	-4.17109	8.11094e-14	down	-3.17092	2.44278e-11	down	-2.48035	0.000917279	down	-1.48018	0.0274379		1.00017	0.408004
AT1G14530.2	Protein of unknown function (DUF1084)	882	24	4.43645	27	4.63815	16	3.61197	7	1.58042	0.0641432	0.921221		-0.296621	0.598533		-1.4891	0.0180598		-0.360764	0.478061		-1.55324	0.0104886		-1.19248	0.094934
AT1G14540.1	Peroxidase superfamily protein	948	1	0.184852	33	5.66885	23	5.1922	44	9.93406	4.93861	3.3735e-08	up	4.8119	7.34242e-07	up	5.74794	2.52643e-12	up	-0.126709	0.785547		0.809328	0.0281346		0.936037	0.0196803
AT1G14549.1	unknown protein; LOCATED IN: endomembrane system; Has 30201 Blast hits to 17322 proteins in 780 species: Archae - 12; Bacteria - 1396; Metazoa - 17338; Fungi - 3422; Plants - 5037; Viruses - 0; Other Eukaryotes - 2996 (source: NCBI BLink).	114	0	0	0	0	0	0	0	0	NA	NA		NA	NA		NA	NA		NA	NA		NA	NA		NA	NA
AT1G14550.1	Peroxidase superfamily protein	966	0	0	0	0	0	0	0	0	NA	NA		NA	NA		NA	NA		NA	NA		NA	NA		NA	NA
AT1G14560.1	Mitochondrial substrate carrier family protein	996	43	7.94864	39	6.69955	64	14.4479	36	8.12787	-0.246644	0.535575		0.862076	0.00436711		0.0321689	0.940045		1.10872	0.000224288	up	0.278813	0.507598		-0.829908	0.0105319
AT1G14570.2	UBX domain-containing protein	1407	304	56.1951	273	46.8969	116	26.1868	143	32.2857	-0.260952	0.0534123		-1.10161	6.14675e-13	down	-0.799548	6.92224e-08		-0.840653	8.93311e-08		-0.538595	0.000587241		0.302058	0.144968
AT1G14580.2	C2H2-like zinc finger protein	1404	112	20.7034	136	23.3625	42	9.48142	34	7.67632	0.174326	0.437086		-1.1267	1.31456e-05	down	-1.43138	1.56545e-07	down	-1.30102	6.876e-08	down	-1.60571	4.93577e-10	down	-0.304687	0.457681
AT1G14590.1	Nucleotide-diphospho-sugar transferase family protein	1161	42	7.76379	30	5.1535	42	9.48142	57	12.8691	-0.591209	0.132165		0.288341	0.442326		0.729081	0.0252936		0.87955	0.0154389		1.32029	0.000101843	up	0.44074	0.195364
AT1G14600.1	Homeodomain-like superfamily protein	768	36	6.65468	53	9.10452	28	6.32094	48	10.8372	0.452214	0.210286		-0.0742289	0.878662		0.703546	0.0489533		-0.526442	0.140373		0.251332	0.484887		0.777775	0.0394789
AT1G14610.1	valyl-tRNA synthetase / valine--tRNA ligase (VALRS)	3327	196	36.231	54	9.2763	325	73.3681	105	23.7063	-1.9656	2.08428e-21	down	1.01793	1.09955e-14	up	-0.611956	0.000897595		2.98353	6.10359e-63	up	1.35365	4.11648e-08	up	-1.62988	2.64765e-26	down
AT1G14620.1	decoy	702	65	12.0154	31	5.32528	49	11.0617	50	11.2887	-1.17395	0.000335656	down	-0.119317	0.730645		-0.090003	0.811594		1.05464	0.00207638		1.08395	0.00220279		0.0293138	0.955915
AT1G14630.1	unknown protein; BEST Arabidopsis thaliana protein match is: unknown protein (TAIR:AT2G01990.1); Has 125 Blast hits to 123 proteins in 14 species: Archae - 0; Bacteria - 0; Metazoa - 0; Fungi - 0; Plants - 125; Viruses - 0; Other Eukaryotes - 0 (source: NCBI BLink).	681	12	2.21823	21	3.60745	15	3.38622	11	2.48352	0.701573	0.243951		0.610269	0.348369		0.162978	0.850968		-0.0913038	0.871818		-0.538595	0.395506		-0.447292	0.532949
AT1G14640.1	SWAP (Suppressor-of-White-APricot)/surp domain-containing protein	2208	16	2.95763	6	1.0307	72	16.2539	13	2.93506	-1.52082	0.0366122		2.45827	9.40871e-12	up	-0.0110517	0.986883		3.97909	2.01932e-18	up	1.50977	0.0504049		-2.46932	1.25856e-10	down
AT1G14642.1	unknown protein; FUNCTIONS IN: molecular_function unknown; INVOLVED IN: biological_process unknown; LOCATED IN: cellular_component unknown; Has 0 Blast hits to 0 proteins in 0 species (source: NCBI BLink).	105	0	0	0	0	5	1.12874	0	0	NA	NA		3.61027	0.042751		NA	NA		3.71605	0.0315917		NA	NA		-3.32176	0.0708976
AT1G14650.2	SWAP (Suppressor-of-White-APricot)/surp domain-containing protein / ubiquitin family protein	2358	250	46.213	110	18.8962	195	44.0209	137	30.9311	-1.29021	3.77829e-15	down	-0.0701128	0.682644		-0.579244	0.000330806		1.22009	1.29632e-12	up	0.710963	0.000334368		-0.509131	0.00341168
AT1G14660.1	Na+/H+ exchanger 8	2271	22	4.06675	8	1.37427	9	2.03173	10	2.25774	-1.56521	0.0110503		-1.00117	0.0985708		-0.848995	0.171381		0.564048	0.478408		0.716219	0.386613		0.152171	0.871038
AT1G14670.1	Endomembrane protein 70 protein family	1779	740	136.791	879	150.998	1057	238.616	861	194.392	0.142556	0.079778		0.802719	9.23785e-31		0.506997	1.33347e-11		0.660163	3.48148e-23		0.364441	5.93829e-07		-0.295723	2.56917e-05
AT1G14680.1	unknown protein; BEST Arabidopsis thaliana protein match is: unknown protein (TAIR:AT4G09060.1); Has 8132 Blast hits to 6366 proteins in 685 species: Archae - 171; Bacteria - 671; Metazoa - 4046; Fungi - 445; Plants - 318; Viruses - 23; Other Eukaryotes - 2458 (source: NCBI BLink).	873	2	0.369704	0	0	2	0.451496	1	0.225774	NA	NA		0.288341	0.880064		-0.711491	0.759907		NA	NA		NA	NA		-0.999833	0.653089
AT1G14685.3	basic pentacysteine 2	840	151	27.9127	191	32.8106	60	13.5449	65	14.6753	0.233242	0.201521		-1.04317	1.80425e-06	down	-0.927528	2.12323e-05		-1.27642	2.50918e-10	down	-1.16077	9.76386e-09	down	0.115645	0.733594
AT1G14686.1	ENTH/ANTH/VHS superfamily protein	1020	0	0	1	0.171783	0	0	0	0	NA	NA		NA	NA		NA	NA		NA	NA		NA	NA		NA	NA
AT1G14687.1	homeobox protein 32	507	21	3.8819	20	3.43567	21	4.74071	48	10.8372	-0.176171	0.768004		0.288341	0.596645		1.48115	0.00013471	up	0.464512	0.355221		1.65732	2.18472e-05	up	1.19281	0.00243741
AT1G14688.1	FUNCTIONS IN: molecular_function unknown; INVOLVED IN: biological_process unknown; LOCATED IN: cellular_component unknown; CONTAINS InterPro DOMAIN/s: E3 Ubiquitin ligase (InterPro:IPR022170); Has 30201 Blast hits to 17322 proteins in 780 species: Archae - 12; Bacteria - 1396; Metazoa - 17338; Fungi - 3422; Plants - 5037; Viruses - 0; Other Eukaryotes - 2996 (source: NCBI BLink).	513	0	0	0	0	0	0	0	0	NA	NA		NA	NA		NA	NA		NA	NA		NA	NA		NA	NA
AT1G14690.2	microtubule-associated protein 65-7	1812	91	16.8215	26	4.46637	62	13.9964	26	5.87013	-1.91314	3.92199e-10	down	-0.265257	0.3339		-1.51885	8.55409e-07	down	1.64788	6.79035e-07	up	0.39429	0.419503		-1.25359	0.000287741	down
AT1G14700.1	purple acid phosphatase 3	1101	49	9.05776	51	8.76095	11	2.48323	26	5.87013	-0.0480663	0.915701		-1.86694	2.75099e-05	down	-0.625762	0.111714		-1.81887	2.82368e-05	down	-0.577695	0.139185		1.24118	0.0245698
AT1G14710.2	hydroxyproline-rich glycoprotein family protein	1806	266	49.1707	150	25.7675	143	32.282	105	23.7063	-0.932246	6.60789e-10		-0.60707	8.13975e-05		-1.05253	1.44921e-10	down	0.325176	0.0729101		-0.120283	0.600511		-0.445458	0.0304146
AT1G14720.1	xyloglucan endotransglucosylase/hydrolase 28	999	155	28.6521	246	42.2587	358	80.8178	335	75.6344	0.560608	0.000355314		1.49603	1.57256e-28	up	1.4004	3.72586e-24	up	0.935424	8.58305e-15		0.839793	1.97779e-11		-0.0956311	0.483077
AT1G14730.1	Cytochrome b561/ferric reductase transmembrane protein family	675	27	4.99101	15	2.57675	14	3.16047	12	2.70929	-0.953779	0.0627913		-0.659191	0.211496		-0.881416	0.11163		0.294587	0.636123		0.0723624	0.92104		-0.222225	0.770813
AT1G14740.1	Protein of unknown function (DUF1423)	2202	536	99.0808	252	43.2894	665	150.122	423	95.5025	-1.19459	5.64869e-28	down	0.599463	3.03501e-12		-0.0530667	0.660996		1.79405	3.34707e-70	up	1.14152	5.28048e-23	up	-0.652529	1.20669e-12
AT1G14750.1	Cyclin family protein	1737	5	0.924261	5	0.858917	6	1.35449	6	1.35465	-0.105782	0.945731		0.551376	0.602837		0.551543	0.620747		0.657157	0.507095		0.657325	0.548418		0.000167412	1
AT1G14755.1	S locus-related glycoprotein 1 (SLR1) binding pollen coat protein family	237	0	0	0	0	0	0	0	0	NA	NA		NA	NA		NA	NA		NA	NA		NA	NA		NA	NA
AT1G14760.1	KNOX Arabidopsis thaliana meinox	429	5	0.924261	0	0	0	0	1	0.225774	-3.42771	0.0607753		-3.03359	0.0930841		-2.03342	0.206871		NA	NA		NA	NA		NA	NA
AT1G14770.2	RING/FYVE/PHD zinc finger superfamily protein	1290	13	2.40308	5	0.858917	12	2.70898	3	0.677323	-1.48429	0.0671783		0.172864	0.819991		-1.82697	0.0476203		1.65716	0.0338237		-0.342675	0.807633		-1.99983	0.0315537
AT1G14780.1	MAC/Perforin domain-containing protein	1884	15	2.77278	13	2.23318	25	5.6437	38	8.57942	-0.312233	0.657463		1.02531	0.0440815		1.62955	0.000283329	up	1.33754	0.00838786		1.94178	2.55043e-05	up	0.604239	0.154829
AT1G14790.1	RNA-dependent RNA polymerase 1	3324	110	20.3337	37	6.35598	162	36.5712	38	8.57942	-1.67769	3.27743e-10	down	0.846831	4.64275e-06		-1.24492	3.58641e-06	down	2.52452	5.15829e-27	up	0.432765	0.275267		-2.09176	1.09851e-18	down
AT1G14800.1	Nucleic acid-binding, OB-fold-like protein	1155	3	0.554557	2	0.343567	5	1.12874	6	1.35465	-0.690744	0.682362		1.02531	0.403175		1.28851	0.27821		1.71605	0.170601		1.97925	0.115372		0.263202	0.826602
AT1G14810.1	semialdehyde dehydrogenase family protein	1128	320	59.1527	287	49.3018	365	82.398	408	92.1159	-0.262803	0.0451304		0.478166	3.82905e-05		0.639006	1.27207e-08		0.740969	1.68655e-10		0.901809	2.32733e-15		0.16084	0.183751
AT1G14820.3	Sec14p-like phosphatidylinositol transfer family protein	759	85	15.7124	74	12.712	44	9.93291	42	9.48252	-0.305719	0.258103		-0.661618	0.0198384		-0.728565	0.0126448		-0.355899	0.2316		-0.422845	0.185159		-0.0669468	0.880177
AT1G14830.1	DYNAMIN-like 1C	1845	304	56.1951	172	29.5467	338	76.3028	256	57.7982	-0.927445	4.33104e-11		0.441293	0.000254441		0.0405811	0.812129		1.36874	7.76279e-25	up	0.968026	3.95722e-11		-0.400712	0.00190458
AT1G14840.1	microtubule-associated proteins 70-4	1815	50	9.24261	8	1.37427	24	5.41795	13	2.93506	-2.74964	9.18782e-09	down	-0.770552	0.0428956		-1.65491	0.000131991	down	1.97909	0.000538194	up	1.09473	0.137912		-0.884355	0.111649
AT1G14850.1	nucleoporin 155	4395	114	21.0731	76	13.0555	178	40.1831	95	21.4485	-0.690744	0.00265691		0.931185	1.64517e-07		0.0254742	0.924377		1.62193	3.26689e-17	up	0.716219	0.00301997		-0.90571	1.63334e-06
AT1G14860.1	nudix hydrolase homolog 18	531	1	0.184852	4	0.687133	41	9.25567	27	6.0959	1.89422	0.266648		5.64589	1.06007e-11	up	5.0434	7.90402e-08	up	3.75168	1.24012e-10	up	3.14918	2.61982e-06	up	-0.602497	0.139551
AT1G14870.1	PLANT CADMIUM RESISTANCE 2	459	90	16.6367	350	60.1242	2070	467.298	1530	345.435	1.85358	2.16615e-32	up	4.8119	0	up	4.37597	0	up	2.95833	0	up	2.5224	3.12046e-245	up	-0.435932	1.98001e-18
AT1G14880.1	PLANT CADMIUM RESISTANCE 1	456	266	49.1707	1692	290.657	5342	1205.95	2794	630.813	2.56345	4.36129e-230	up	4.61622	0	up	3.68134	0	up	2.05277	0	up	1.11789	2.62887e-143	up	-0.934881	1.6612e-176
AT1G14890.1	Plant invertase/pectin methylesterase inhibitor superfamily protein	660	307	56.7496	549	94.3091	619	139.738	911	205.68	0.732786	2.63068e-12		1.30004	1.81778e-39	up	1.85772	4.14613e-96	up	0.567256	5.10888e-11		1.12494	1.44914e-47	up	0.557679	4.80081e-13
AT1G14900.1	high mobility group A	615	127	23.4762	215	36.9334	125	28.2185	374	84.4396	0.653726	0.000119058		0.265441	0.199422		1.84672	1.37204e-39	up	-0.388286	0.0217956		1.19299	7.29944e-22	up	1.58128	6.93168e-29	up
AT1G14910.1	ENTH/ANTH/VHS superfamily protein	2079	284	52.498	169	29.0314	390	88.0417	241	54.4116	-0.85465	3.2705e-09		0.745924	1.02484e-10		0.0516508	0.761029		1.60057	1.31171e-35	up	0.9063	1.5221e-09		-0.694274	1.25782e-08
AT1G14920.1	GRAS family transcription factor family protein	1602	712	131.615	305	52.3939	175	39.5059	371	83.7622	-1.32885	1.99207e-43	down	-1.73618	1.48376e-56	down	-0.651949	2.74104e-12		-0.407331	0.00389115		0.6769	6.06196e-09		1.08423	1.96782e-16	up
AT1G14930.1	Polyketide cyclase/dehydrase and lipid transport superfamily protein	468	0	0	0	0	6	1.35449	0	0	NA	NA		3.8733	0.0217997		NA	NA		3.97909	0.0154651		NA	NA		-3.5848	0.0391773
AT1G14940.1	Polyketide cyclase/dehydrase and lipid transport superfamily protein	468	0	0	0	0	6	1.35449	0	0	NA	NA		3.8733	0.0217997		NA	NA		3.97909	0.0154651		NA	NA		-3.5848	0.0391773
AT1G14950.1	Polyketide cyclase/dehydrase and lipid transport superfamily protein	468	0	0	0	0	6	1.35449	0	0	NA	NA		3.8733	0.0217997		NA	NA		3.97909	0.0154651		NA	NA		-3.5848	0.0391773
AT1G14960.1	Polyketide cyclase/dehydrase and lipid transport superfamily protein	462	0	0	0	0	6	1.35449	1	0.225774	NA	NA		3.8733	0.0217997		NA	NA		3.97909	0.0154651		NA	NA		-2.5848	0.0804249
AT1G14970.1	O-fucosyltransferase family protein	1689	21	3.8819	16	2.74853	9	2.03173	18	4.06394	-0.498099	0.387196		-0.934051	0.130558		0.0661162	0.925066		-0.435952	0.513047		0.564215	0.345128		1.00017	0.128578
AT1G14980.1	chaperonin 10	297	509	94.0898	672	115.438	576	130.031	552	124.627	0.295014	0.00122965		0.466744	3.19957e-07		0.405511	1.68143e-05		0.171731	0.0497769		0.110497	0.259993		-0.0612331	0.578599
AT1G14990.2	unknown protein; FUNCTIONS IN: molecular_function unknown; INVOLVED IN: biological_process unknown; LOCATED IN: endomembrane system; EXPRESSED IN: 22 plant structures; EXPRESSED DURING: 13 growth stages.	399	46	8.5032	14	2.40497	11	2.48323	14	3.16084	-1.82199	2.4072e-05	down	-1.77579	9.1184e-05	down	-1.4277	0.00114122		0.0461997	0.946957		0.39429	0.560077		0.348091	0.648546
AT1G15000.1	serine carboxypeptidase-like 50	1335	217	40.1129	136	23.3625	54	12.1904	125	28.2218	-0.77987	2.22175e-06		-1.71832	1.03584e-17	down	-0.507258	0.00351122		-0.938452	4.00166e-05		0.272612	0.191699		1.21106	3.18581e-07	up
AT1G15010.1	unknown protein; BEST Arabidopsis thaliana protein match is: unknown protein (TAIR:AT2G01300.1); Has 71 Blast hits to 71 proteins in 13 species: Archae - 0; Bacteria - 2; Metazoa - 0; Fungi - 0; Plants - 69; Viruses - 0; Other Eukaryotes - 0 (source: NCBI BLink).	429	17	3.14249	106	18.209	83	18.7371	206	46.5095	2.53468	5.59623e-15	up	2.57592	4.77573e-14	up	3.88755	1.82615e-47	up	0.041242	0.875745		1.35287	5.93757e-15	up	1.31163	1.33991e-12	up
AT1G15015.1	F-box family protein	483	0	0	0	0	0	0	0	0	NA	NA		NA	NA		NA	NA		NA	NA		NA	NA		NA	NA
AT1G15020.2	quiescin-sulfhydryl oxidase 1	1587	113	20.8883	98	16.8348	121	27.3155	90	20.3197	-0.311251	0.1774		0.387025	0.0633158		-0.0398173	0.889689		0.698276	0.000622609		0.271434	0.27934		-0.426843	0.0582952
AT1G15030.1	Protein of unknown function (DUF789)	1083	229	42.3311	217	37.277	179	40.4089	291	65.7003	-0.183434	0.25458		-0.0670468	0.712192		0.63418	2.32915e-06		0.116388	0.480885		0.817615	1.17073e-09		0.701227	8.4693e-07
AT1G15040.1	Class I glutamine amidotransferase-like superfamily protein	1188	11	2.03337	10	1.71783	180	40.6346	89	20.0939	-0.243285	0.770489		4.32076	2.29849e-44	up	3.30481	1.08509e-18	up	4.56405	1.90028e-47	up	3.5481	2.10816e-20	up	-1.01595	9.58631e-08	down
AT1G15045.1	hypothetical protein	108	0	0	0	0	0	0	0	0	NA	NA		NA	NA		NA	NA		NA	NA		NA	NA		NA	NA
AT1G15050.1	indole-3-acetic acid inducible 34	558	1	0.184852	0	0	0	0	0	0	NA	NA		NA	NA		NA	NA		NA	NA		NA	NA		NA	NA
AT1G15060.1	Uncharacterised conserved protein UCP031088, alpha/beta hydrolase	1737	190	35.1219	124	21.3011	243	54.8568	153	34.5435	-0.721441	3.99615e-05		0.643298	1.04955e-05		-0.0239592	0.918825		1.36474	4.04656e-18	up	0.697482	0.0001857		-0.667257	1.94046e-05
AT1G15080.1	lipid phosphate phosphatase 2	873	8	1.47882	12	2.0614	7	1.58024	13	2.93506	0.479181	0.558143		0.0956961	0.918149		0.988948	0.187559		-0.383485	0.622706		0.509768	0.479847		0.893252	0.25178
AT1G15100.1	RING-H2 finger A2A	468	75	13.8639	78	13.3991	104	23.4778	85	19.1908	-0.0491983	0.887046		0.759962	0.00101131		0.469081	0.0713371		0.809161	0.000301999		0.518279	0.0410942		-0.290881	0.239715
AT1G15110.2	phosphatidyl serine synthase family protein	1362	78	14.4185	48	8.2456	103	23.252	59	13.3207	-0.806222	0.0046134		0.68944	0.00281124		-0.114251	0.7326		1.49566	1.98036e-09	up	0.691971	0.0264399		-0.80369	0.00131027
AT1G15120.2	Ubiquinol-cytochrome C reductase hinge protein	501	410	75.7894	618	106.162	382	86.2357	415	93.6963	0.486201	4.04068e-07		0.18629	0.103534		0.305996	0.00548807		-0.299911	0.00199054		-0.180205	0.0801293		0.119706	0.331688
AT1G15125.1	S-adenosyl-L-methionine-dependent methyltransferases superfamily protein	1056	2771	512.225	612	105.131	360	81.2693	1876	423.552	-2.28458	0	down	-2.656	0	down	-0.274238	7.30407e-10		-0.371412	0.000148578		2.01035	4.06034e-228	up	2.38176	2.22712e-243	up
AT1G15130.1	Endosomal targeting BRO1-like domain-containing protein	2541	402	74.3106	264	45.3508	692	156.218	366	82.6334	-0.712439	1.7469e-09		1.07192	1.21205e-32	up	0.153157	0.213382		1.78436	1.78957e-72	up	0.865596	5.25762e-13		-0.918761	6.78479e-23
AT1G15140.1	FAD/NAD(P)-binding oxidoreductase	888	258	47.6919	395	67.8544	117	26.4125	144	32.5115	0.5087	2.91335e-05		-0.852521	1.18216e-07		-0.552794	0.000485022		-1.36122	4.82667e-22	down	-1.06149	7.30952e-15	down	0.299728	0.146631
AT1G15150.1	MATE efflux family protein	1464	0	0	0	0	0	0	2	0.451548	NA	NA		NA	NA		NA	NA		NA	NA		NA	NA		NA	NA
AT1G15160.1	MATE efflux family protein	1464	8	1.47882	1	0.171783	9	2.03173	4	0.903097	-3.10578	0.0208073		0.458266	0.592526		-0.711491	0.509432		3.56405	0.00399881		2.39429	0.151483		-1.16976	0.232864
AT1G15165.1	RING/FYVE/PHD zinc finger superfamily protein	990	18	3.32734	6	1.0307	10	2.25748	16	3.61239	-1.69074	0.0154884		-0.559656	0.395001		0.118584	0.869784		1.13109	0.156796		1.80933	0.0119024		0.678239	0.32606
AT1G15170.1	MATE efflux family protein	1446	91	16.8215	82	14.0862	114	25.7353	94	21.2228	-0.256024	0.329944		0.613437	0.00473921		0.335303	0.177521		0.869461	5.36086e-05		0.591327	0.0140424		-0.278134	0.23962
AT1G15180.1	MATE efflux family protein	1449	256	47.3222	348	59.7806	139	31.379	227	51.2507	0.337162	0.00930608		-0.592718	0.000160049		0.115057	0.484551		-0.929879	3.74372e-11		-0.222105	0.111683		0.707775	1.33333e-05
AT1G15190.1	Fasciclin-like arabinogalactan family protein	747	7	1.29397	4	0.687133	27	6.0952	11	2.48352	-0.913137	0.395064		2.23587	0.00011915	up	0.940585	0.251516		3.14901	1.40074e-06	up	1.85372	0.0365989		-1.29529	0.0173404
AT1G15200.3	protein-protein interaction regulator family protein	1413	131	24.2156	67	11.5095	95	21.4461	26	5.87013	-1.07312	1.49142e-06	down	-0.175226	0.446746		-2.04447	1.31544e-13	down	0.897889	0.000156884		-0.971359	0.0050024		-1.86925	5.81526e-10	down
AT1G15210.1	pleiotropic drug resistance 7	4329	2	0.369704	0	0	6	1.35449	6	1.35465	NA	NA		1.8733	0.127855		1.87347	0.141493		3.97909	0.0154651		3.97925	0.0208806		0.000167412	1
AT1G15215.2	BEST Arabidopsis thaliana protein match is: sequence-specific DNA binding transcription factors;sequence-specific DNA binding (TAIR:AT3G18380.1); Has 89 Blast hits to 86 proteins in 16 species: Archae - 0; Bacteria - 0; Metazoa - 0; Fungi - 0; Plants - 89; Viruses - 0; Other Eukaryotes - 0 (source: NCBI BLink).	777	34	6.28497	9	1.54605	8	1.80598	12	2.70929	-2.02332	0.000106006	down	-1.79912	0.000757783	down	-1.21399	0.0159728		0.224198	0.789723		0.809328	0.282487		0.58513	0.468116
AT1G15220.2	cytochrome c biogenesis protein family	480	32	5.91527	19	3.26388	15	3.38622	23	5.19281	-0.857854	0.064055		-0.804768	0.0974202		-0.187929	0.719906		0.0530861	0.927584		0.669925	0.19955		0.616839	0.271915
AT1G15230.1	unknown protein; FUNCTIONS IN: molecular_function unknown; INVOLVED IN: biological_process unknown; LOCATED IN: cellular_component unknown; EXPRESSED IN: 24 plant structures; EXPRESSED DURING: 15 growth stages; Has 26 Blast hits to 26 proteins in 12 species: Archae - 0; Bacteria - 0; Metazoa - 0; Fungi - 0; Plants - 26; Viruses - 0; Other Eukaryotes - 0 (source: NCBI BLink).	468	172	31.7946	125	21.4729	213	48.0843	156	35.2208	-0.566262	0.00194216		0.596786	0.000127161		0.147646	0.458803		1.16305	9.36709e-13	up	0.713908	0.000113434		-0.44914	0.00669909
AT1G15240.2	Phox-associated domain;Phox-like;Sorting nexin, C-terminal	3063	155	28.6521	36	6.1842	125	28.2185	27	6.0959	-2.21198	9.23113e-20	down	-0.0219989	0.918378		-2.23273	1.08797e-17	down	2.18998	4.90279e-18	up	-0.020747	0.967288		-2.21073	1.25587e-15	down
AT1G15250.1	Zinc-binding ribosomal protein family protein	288	66	12.2002	78	13.3991	65	14.6736	107	24.1578	0.135226	0.663938		0.266315	0.367304		0.985581	3.25599e-05		0.131089	0.640679		0.850355	0.000207931		0.719267	0.003101
AT1G15260.1	unknown protein; BEST Arabidopsis thaliana protein match is: unknown protein (TAIR:AT3G16070.1); Has 28 Blast hits to 28 proteins in 7 species: Archae - 0; Bacteria - 0; Metazoa - 0; Fungi - 0; Plants - 28; Viruses - 0; Other Eukaryotes - 0 (source: NCBI BLink).	537	98	18.1155	22	3.77923	40	9.02992	19	4.28971	-2.26106	3.60922e-13	down	-1.00444	0.000232795	down	-2.07827	1.24997e-10	down	1.25662	0.00134843		0.182786	0.767964		-1.07383	0.0121911
AT1G15270.1	Translation machinery associated TMA7	195	579	107.029	638	109.598	612	138.158	548	123.724	0.0342112	0.754624		0.36831	2.80602e-05		0.209121	0.0297412		0.334098	8.0466e-05		0.17491	0.0650679		-0.159188	0.0997328
AT1G15280.2	CASC3/Barentsz eIF4AIII binding	1758	216	39.9281	97	16.663	125	28.2185	80	18.0619	-1.26076	8.50022e-13	down	-0.500762	0.00332788		-1.14445	6.78962e-10	down	0.759994	0.000171286		0.116306	0.682126		-0.643689	0.00381219
AT1G15290.1	Tetratricopeptide repeat (TPR)-like superfamily protein	4827	306	56.5648	127	21.8165	626	141.318	207	46.7353	-1.37448	4.06364e-20	down	1.32097	7.11836e-41	up	-0.275392	0.0590273		2.69546	1.39551e-108	up	1.09909	4.33708e-11	up	-1.59636	2.10125e-48	down
AT1G15310.1	signal recognition particle 54 kDa subunit	1440	5	0.924261	4	0.687133	27	6.0952	2	0.451548	-0.42771	0.735018		2.7213	1.48701e-05	up	-1.03342	0.471857		3.14901	1.40074e-06	up	-0.60571	0.705789		-3.75472	2.35111e-06	down
AT1G15320.1	unknown protein; FUNCTIONS IN: molecular_function unknown; INVOLVED IN: biological_process unknown; LOCATED IN: endomembrane system; EXPRESSED IN: flower; EXPRESSED DURING: petal differentiation and expansion stage; Has 62 Blast hits to 62 proteins in 17 species: Archae - 0; Bacteria - 0; Metazoa - 0; Fungi - 0; Plants - 62; Viruses - 0; Other Eukaryotes - 0 (source: NCBI BLink).	924	0	0	0	0	0	0	0	0	NA	NA		NA	NA		NA	NA		NA	NA		NA	NA		NA	NA
AT1G15330.1	Cystathionine beta-synthase (CBS) protein	1059	1	0.184852	1	0.171783	3	0.677244	10	2.25774	-0.105782	0.972357		1.8733	0.297271		3.61044	0.00402016		1.97909	0.246576		3.71622	0.0029949		1.73713	0.0792206
AT1G15340.1	methyl-CPG-binding domain 10	1155	377	69.6893	149	25.5957	393	88.719	156	35.2208	-1.44503	1.93318e-26	down	0.348306	0.00170668		-0.98451	3.81038e-13		1.79334	6.4386e-42	up	0.460524	0.0115509		-1.33282	1.13727e-23	down
AT1G15350.1	unknown protein; BEST Arabidopsis thaliana protein match is: unknown protein (TAIR:AT3G15770.2); Has 148 Blast hits to 148 proteins in 25 species: Archae - 0; Bacteria - 0; Metazoa - 0; Fungi - 0; Plants - 141; Viruses - 0; Other Eukaryotes - 7 (source: NCBI BLink).	465	129	23.8459	53	9.10452	51	11.5131	74	16.7073	-1.38909	3.45126e-09	down	-1.05046	9.79669e-06	down	-0.513265	0.0260162		0.338628	0.280312		0.875823	0.00178051		0.537195	0.0686292
AT1G15360.1	Integrase-type DNA-binding superfamily protein	600	8	1.47882	4	0.687133	2	0.451496	3	0.677323	-1.10578	0.276153		-1.71166	0.135406		-1.12653	0.311799		-0.605877	0.670048		-0.020747	0.989054		0.58513	0.73698
AT1G15370.1	SNARE-like superfamily protein	444	209	38.6341	199	34.1849	184	41.5376	190	42.8971	-0.176516	0.298729		0.104544	0.554502		0.151005	0.394371		0.28106	0.0766042		0.327521	0.0461539		0.0464611	0.820461
AT1G15380.2	Lactoylglutathione lyase / glyoxalase I family protein	525	12	2.21823	1	0.171783	267	60.2747	51	11.5145	-3.69074	0.00190515		4.76407	4.33116e-68	up	2.37597	3.24654e-08	up	8.45482	2.35572e-62	up	6.06672	1.47828e-14	up	-2.3881	2.39999e-35	down
AT1G15385.1	unknown protein; CONTAINS InterPro DOMAIN/s: Protein of unknown function DUF761, plant (InterPro:IPR008480); Has 6 Blast hits to 6 proteins in 3 species: Archae - 0; Bacteria - 0; Metazoa - 0; Fungi - 0; Plants - 6; Viruses - 0; Other Eukaryotes - 0 (source: NCBI BLink).	222	1	0.184852	0	0	4	0.902992	0	0	NA	NA		2.28834	0.160618		NA	NA		NA	NA		NA	NA		NA	NA
AT1G15390.1	peptide deformylase 1A	810	131	24.2156	179	30.7492	140	31.6047	191	43.1229	0.344611	0.0637461		0.384201	0.0459634		0.832514	1.16409e-06		0.0395903	0.842036		0.487904	0.0028712		0.448313	0.0107693
AT1G15400.3	unknown protein; FUNCTIONS IN: molecular_function unknown; INVOLVED IN: biological_process unknown; LOCATED IN: plasma membrane; EXPRESSED IN: 23 plant structures; EXPRESSED DURING: 13 growth stages; BEST Arabidopsis thaliana protein match is: unknown protein (TAIR:AT1G80180.1); Has 84 Blast hits to 84 proteins in 17 species: Archae - 0; Bacteria - 6; Metazoa - 0; Fungi - 0; Plants - 75; Viruses …	447	446	82.4441	81	13.9145	151	34.0879	152	34.3177	-2.56683	1.01754e-65	down	-1.27415	5.21076e-23	down	-1.26446	1.43711e-22	down	1.29268	7.15871e-11	up	1.30237	1.07415e-10	up	0.00969019	0.986324
AT1G15410.1	aspartate-glutamate racemase family	993	190	35.1219	69	11.8531	8	1.80598	46	10.3856	-1.56711	2.06355e-15	down	-4.28151	2.60196e-38	down	-1.75779	6.05408e-16	down	-2.7144	2.93814e-10	down	-0.190672	0.573919		2.52373	2.60962e-07	up
AT1G15415.1	The protein encoded by this gene was identified as a part of pollen proteome by mass spec analysis. It has weak homology to LEA (late embryo abundant) proteins. Encodes protein phosphatase 2A (PP2A) B'gamma subunit. Targeted to nucleus and cytosol.	291	3	0.554557	8	1.37427	16	3.61197	6	1.35465	1.30926	0.225261		2.70338	0.00105788		1.28851	0.27821		1.39412	0.031015		-0.020747	0.985694		-1.41487	0.054002
AT1G15420.1	CONTAINS InterPro DOMAIN/s: Small-subunit processome, Utp12 (InterPro:IPR007148); Has 764 Blast hits to 656 proteins in 193 species: Archae - 0; Bacteria - 42; Metazoa - 237; Fungi - 154; Plants - 85; Viruses - 23; Other Eukaryotes - 223 (source: NCBI BLink).	837	97	17.9307	53	9.10452	108	24.3808	88	19.8681	-0.977774	0.000151706		0.443316	0.0452389		0.148027	0.586079		1.42109	3.41088e-09	up	1.1258	1.83958e-05	up	-0.295288	0.224252
AT1G15430.2	Protein of unknown function (DUF1644)	780	69	12.7548	144	24.7368	104	23.4778	182	41.0909	0.955619	1.08256e-05		0.880256	0.000172656		1.68778	1.61133e-17	up	-0.0753622	0.732783		0.73216	1.79047e-05		0.807522	1.22247e-05
AT1G15440.1	periodic tryptophan protein 2	2703	84	15.5276	62	10.6506	46	10.3844	28	6.32168	-0.543903	0.0428709		-0.580414	0.0410991		-1.29645	3.30096e-05	down	-0.0365113	0.910494		-0.752551	0.0333487		-0.71604	0.0630073
AT1G15460.1	HCO3- transporter family	2052	6	1.10911	0	0	3	0.677244	3	0.677323	-3.69074	0.032636		-0.711659	0.554279		-0.711491	0.574261		NA	NA		NA	NA		0.000167412	1
AT1G15470.1	Transducin/WD40 repeat-like superfamily protein	1002	56	10.3517	32	5.49707	51	11.5131	39	8.80519	-0.913137	0.00789758		0.153412	0.656481		-0.233444	0.538716		1.06655	0.00150637		0.679693	0.0813861		-0.386856	0.287059
AT1G15480.1	Tetratricopeptide repeat (TPR)-like superfamily protein	1785	33	6.10012	11	1.88962	24	5.41795	16	3.61239	-1.69074	0.000806391	down	-0.17109	0.727126		-0.755886	0.124761		1.51965	0.00430783		0.934859	0.149412		-0.584795	0.285906
AT1G15490.1	alpha/beta-Hydrolases superfamily protein	1947	67	12.3851	31	5.32528	46	10.3844	50	11.2887	-1.21767	0.0001701	down	-0.254186	0.436107		-0.133724	0.707973		0.963489	0.00590062		1.08395	0.00220279		0.120462	0.759701
AT1G15500.1	TLC ATP/ADP transporter	1857	924	170.803	1078	185.182	865	195.272	1197	270.252	0.116611	0.113881		0.193148	0.00874423		0.661967	6.92148e-25		0.0765379	0.294394		0.545356	1.90685e-18		0.468819	1.55725e-12
AT1G15510.1	Tetratricopeptide repeat (TPR)-like superfamily protein	2601	21	3.8819	2	0.343567	22	4.96646	8	1.80619	-3.4981	4.27976e-05	down	0.355455	0.502095		-1.10381	0.0893444		3.85355	2.43863e-06	up	2.39429	0.0361665		-1.45926	0.0188155
AT1G15520.1	pleiotropic drug resistance 12	4272	43	7.94864	52	8.93273	2080	469.556	140	31.6084	0.168393	0.660194		5.88444	0	up	1.99153	6.354e-17	up	5.71605	0	up	1.82313	1.24173e-15	up	-3.89292	0	down
AT1G15530.1	Concanavalin A-like lectin protein kinase family protein	1971	203	37.525	281	48.2711	172	38.8287	295	66.6034	0.363309	0.0124285		0.04927	0.80016		0.827744	1.1582e-09		-0.314039	0.0320562		0.464435	0.000332184		0.778474	4.78747e-08
AT1G15540.1	2-oxoglutarate (2OG) and Fe(II)-dependent oxygenase superfamily protein	963	0	0	0	0	0	0	0	0	NA	NA		NA	NA		NA	NA		NA	NA		NA	NA		NA	NA
AT1G15550.1	gibberellin 3-oxidase 1	1077	39	7.20923	41	7.04312	5	1.12874	10	2.25774	-0.0336321	0.953075		-2.67513	2.80328e-06	down	-1.67497	0.000734654	down	-2.6415	2.05889e-06	down	-1.64133	0.000818028	down	1.00017	0.272145
AT1G15570.1	CYCLIN A2;3	1353	12	2.21823	21	3.60745	42	9.48142	35	7.9021	0.701573	0.243951		2.0957	3.29279e-06	up	1.83283	0.00014841	up	1.39412	0.000353095	up	1.13126	0.00875256		-0.262867	0.52554
AT1G15580.1	indole-3-acetic acid inducible 5	492	10	1.84852	2	0.343567	2	0.451496	4	0.903097	-2.42771	0.0232867		-2.03359	0.0558327		-1.03342	0.289402		0.394123	0.822716		1.39429	0.341255		1.00017	0.511113
AT1G15590.2	FUNCTIONS IN: molecular_function unknown; INVOLVED IN: biological_process unknown; LOCATED IN: cellular_component unknown; BEST Arabidopsis thaliana protein match is: RING/U-box superfamily protein (TAIR:AT1G80400.1).	540	0	0	0	0	0	0	0	0	NA	NA		NA	NA		NA	NA		NA	NA		NA	NA		NA	NA
AT1G15600.1	unknown protein; BEST Arabidopsis thaliana protein match is: unknown protein (TAIR:AT1G15620.1); Has 227 Blast hits to 227 proteins in 15 species: Archae - 0; Bacteria - 0; Metazoa - 0; Fungi - 0; Plants - 227; Viruses - 0; Other Eukaryotes - 0 (source: NCBI BLink).	663	0	0	0	0	0	0	0	0	NA	NA		NA	NA		NA	NA		NA	NA		NA	NA		NA	NA
AT1G15610.1	unknown protein; BEST Arabidopsis thaliana protein match is: unknown protein (TAIR:AT1G15630.1); Has 129 Blast hits to 129 proteins in 15 species: Archae - 0; Bacteria - 2; Metazoa - 0; Fungi - 0; Plants - 127; Viruses - 0; Other Eukaryotes - 0 (source: NCBI BLink).	732	0	0	1	0.171783	0	0	0	0	NA	NA		NA	NA		NA	NA		NA	NA		NA	NA		NA	NA
AT1G15620.1	unknown protein; BEST Arabidopsis thaliana protein match is: unknown protein (TAIR:AT1G15640.1); Has 125 Blast hits to 124 proteins in 14 species: Archae - 0; Bacteria - 0; Metazoa - 0; Fungi - 0; Plants - 125; Viruses - 0; Other Eukaryotes - 0 (source: NCBI BLink).	738	1	0.184852	0	0	0	0	0	0	NA	NA		NA	NA		NA	NA		NA	NA		NA	NA		NA	NA
AT1G15630.1	unknown protein; BEST Arabidopsis thaliana protein match is: unknown protein (TAIR:AT1G15610.1); Has 122 Blast hits to 122 proteins in 14 species: Archae - 0; Bacteria - 0; Metazoa - 0; Fungi - 0; Plants - 122; Viruses - 0; Other Eukaryotes - 0 (source: NCBI BLink).	789	0	0	0	0	0	0	1	0.225774	NA	NA		NA	NA		NA	NA		NA	NA		NA	NA		NA	NA
AT1G15640.1	unknown protein; BEST Arabidopsis thaliana protein match is: unknown protein (TAIR:AT1G15620.1); Has 154 Blast hits to 146 proteins in 13 species: Archae - 0; Bacteria - 0; Metazoa - 0; Fungi - 0; Plants - 154; Viruses - 0; Other Eukaryotes - 0 (source: NCBI BLink).	768	0	0	0	0	0	0	1	0.225774	NA	NA		NA	NA		NA	NA		NA	NA		NA	NA		NA	NA
AT1G15660.1	centromere protein C	2118	41	7.57894	22	3.77923	43	9.70716	24	5.41858	-1.0039	0.0144514		0.357054	0.330427		-0.484081	0.266303		1.36096	0.000387714	up	0.519821	0.3064		-0.841135	0.0369957
AT1G15670.1	Galactose oxidase/kelch repeat superfamily protein	1080	1018	188.18	1122	192.741	1553	350.587	1920	433.486	0.0345533	0.668989		0.897661	6.58983e-54		1.20388	1.19878e-106	up	0.863108	1.11585e-52		1.16932	5.99328e-106	up	0.306216	2.33066e-09
AT1G15680.1	F-box family protein	1233	0	0	0	0	0	0	0	0	NA	NA		NA	NA		NA	NA		NA	NA		NA	NA		NA	NA
AT1G15690.1	Inorganic H pyrophosphatase family protein	2313	3518	650.31	4580	786.768	2048	462.332	2215	500.09	0.27481	1.49244e-16		-0.492199	5.73989e-35		-0.37894	8.92239e-22		-0.767009	1.13722e-95		-0.65375	4.74301e-72		0.113258	0.0210539
AT1G15700.1	ATPase, F1 complex, gamma subunit protein	1161	23	4.2516	5	0.858917	18	4.06346	11	2.48352	-2.30742	0.000589084	down	-0.0652958	0.915924		-0.775622	0.198347		2.24212	0.00121308		1.53179	0.0710531		-0.710326	0.271131
AT1G15710.1	prephenate dehydrogenase family protein	1077	79	14.6033	58	9.96343	51	11.5131	67	15.1269	-0.551582	0.0471081		-0.343014	0.243248		0.0508171	0.883776		0.208567	0.507471		0.602399	0.037289		0.393831	0.207941
AT1G15720.1	TRF-like 5	1173	12	2.21823	0	0	10	2.25748	3	0.677323	-4.69074	0.000861007	down	0.0253068	0.975233		-1.71149	0.0713293		4.71605	0.000943011	up	NA	NA		-1.7368	0.0791715
AT1G15730.1	Cobalamin biosynthesis CobW-like protein	1347	237	43.81	161	27.6571	115	25.961	244	55.0889	-0.663608	1.94599e-05		-0.754912	5.64289e-06		0.330503	0.0244946		-0.0913038	0.655165		0.994111	4.3336e-11		1.08541	3.51631e-11	up
AT1G15740.1	Leucine-rich repeat family protein	1758	433	80.041	245	42.0869	914	206.334	575	129.82	-0.927367	2.3337e-15		1.36617	2.57786e-62	up	0.697704	1.48663e-13		2.29354	9.82034e-132	up	1.62507	1.33467e-52	up	-0.668465	1.08638e-17
AT1G15750.3	Transducin family protein / WD-40 repeat family protein	3396	1224	226.259	676	116.126	402	90.7507	353	79.6983	-0.96229	1.93675e-44		-1.31799	1.23536e-64	down	-1.50535	1.4903e-78	down	-0.355705	0.000128222		-0.543065	2.00186e-08		-0.18736	0.120691
AT1G15757.1	Molecular chaperone Hsp40/DnaJ family protein	252	0	0	0	0	0	0	0	0	NA	NA		NA	NA		NA	NA		NA	NA		NA	NA		NA	NA
AT1G15760.1	Sterile alpha motif (SAM) domain-containing protein	609	13	2.40308	25	4.29458	3	0.677244	9	2.03197	0.837635	0.127955		-1.82714	0.0415673		-0.242006	0.773334		-2.66477	0.000222105	down	-1.07964	0.0703204		1.58513	0.123317
AT1G15770.1	unknown protein; BEST Arabidopsis thaliana protein match is: unknown protein (TAIR:AT1G15780.1); Has 30201 Blast hits to 17322 proteins in 780 species: Archae - 12; Bacteria - 1396; Metazoa - 17338; Fungi - 3422; Plants - 5037; Viruses - 0; Other Eukaryotes - 2996 (source: NCBI BLink).	882	1	0.184852	0	0	0	0	0	0	NA	NA		NA	NA		NA	NA		NA	NA		NA	NA		NA	NA
AT1G15772.1	unknown protein; FUNCTIONS IN: molecular_function unknown; INVOLVED IN: biological_process unknown; LOCATED IN: cellular_component unknown; BEST Arabidopsis thaliana protein match is: unknown protein (TAIR:AT1G15780.1); Has 30201 Blast hits to 17322 proteins in 780 species: Archae - 12; Bacteria - 1396; Metazoa - 17338; Fungi - 3422; Plants - 5037; Viruses - 0; Other Eukaryotes - 2996 (source: NC…	264	0	0	0	0	1	0.225748	1	0.225774	NA	NA		NA	NA		NA	NA		NA	NA		NA	NA		0.000167412	1
AT1G15780.1	unknown protein; BEST Arabidopsis thaliana protein match is: unknown protein (TAIR:AT2G10440.1); Has 103701 Blast hits to 43153 proteins in 1828 species: Archae - 30; Bacteria - 7385; Metazoa - 38639; Fungi - 11531; Plants - 7727; Viruses - 307; Other Eukaryotes - 38082 (source: NCBI BLink).	4008	83	15.3427	35	6.01242	254	57.34	71	16.03	-1.35154	4.52578e-06	down	1.90199	1.99019e-28	up	0.0632163	0.850894		3.25352	1.95278e-53	up	1.41475	3.85956e-06	up	-1.83877	2.11184e-24	down
AT1G15790.2	unknown protein; BEST Arabidopsis thaliana protein match is: unknown protein (TAIR:AT1G15780.1); Has 35333 Blast hits to 34131 proteins in 2444 species: Archae - 798; Bacteria - 22429; Metazoa - 974; Fungi - 991; Plants - 531; Viruses - 0; Other Eukaryotes - 9610 (source: NCBI BLink).	540	55	10.1669	11	1.88962	88	19.8658	14	3.16084	-2.42771	1.91186e-08	down	0.966413	0.00018732		-1.6855	4.53028e-05	down	3.39412	5.90319e-20	up	0.742214	0.281681		-2.65191	1.00445e-13	down
AT1G15800.1	unknown protein; BEST Arabidopsis thaliana protein match is: unknown protein (TAIR:AT1G80610.1); Has 56 Blast hits to 52 proteins in 9 species: Archae - 0; Bacteria - 0; Metazoa - 0; Fungi - 0; Plants - 56; Viruses - 0; Other Eukaryotes - 0 (source: NCBI BLink).	624	37	6.83953	53	9.10452	133	30.0245	151	34.0919	0.412685	0.253132		2.13417	1.04984e-17	up	2.31746	8.53745e-22	up	1.72149	3.18432e-14	up	1.90477	9.35373e-18	up	0.18329	0.379758
AT1G15810.1	S15/NS1, RNA-binding protein	1260	54	9.98202	44	7.55847	98	22.1233	52	11.7403	-0.401238	0.242747		1.14816	4.54986e-06	up	0.234061	0.506302		1.5494	1.90004e-09	up	0.635299	0.0561172		-0.914103	0.00043369
AT1G15820.1	light harvesting complex photosystem II subunit 6	777	32233	5958.34	40854	7018.04	7415	1673.92	20227	4566.73	0.236157	1.4979e-106		-1.83168	0	down	-0.383747	2.13835e-198		-2.06784	0	down	-0.619905	0		1.44793	0	up
AT1G15825.1	hydroxyproline-rich glycoprotein family protein	381	49	9.05776	72	12.3684	15	3.38622	57	12.8691	0.449433	0.139505		-1.41948	0.000650027	down	0.506689	0.118123		-1.86891	3.37576e-07	down	0.0572555	0.875509		1.92617	1.32203e-06	up
AT1G15830.1	unknown protein; Has 165982 Blast hits to 57214 proteins in 2459 species: Archae - 263; Bacteria - 44622; Metazoa - 55751; Fungi - 10656; Plants - 17613; Viruses - 2527; Other Eukaryotes - 34550 (source: NCBI BLink).	1452	253	46.7676	249	42.7741	77	17.3826	255	57.5724	-0.128773	0.410821		-1.42787	6.91061e-16	down	0.299868	0.0371604		-1.29909	1.9655e-13	down	0.428642	0.00219138		1.72773	1.47751e-22	up
AT1G15840.1	unknown protein; Has 111484 Blast hits to 29940 proteins in 1985 species: Archae - 153; Bacteria - 40635; Metazoa - 31564; Fungi - 6444; Plants - 10232; Viruses - 1710; Other Eukaryotes - 20746 (source: NCBI BLink).	381	0	0	0	0	0	0	2	0.451548	NA	NA		NA	NA		NA	NA		NA	NA		NA	NA		NA	NA
AT1G15850.1	Transducin/WD40 repeat-like superfamily protein	423	0	0	0	0	0	0	2	0.451548	NA	NA		NA	NA		NA	NA		NA	NA		NA	NA		NA	NA
AT1G15860.3	Domain of unknown function (DUF298)	711	107	19.7792	202	34.7002	98	22.1233	81	18.2877	0.810963	5.56543e-06		0.161584	0.5061		-0.113108	0.683519		-0.649379	0.000288935		-0.924071	1.26185e-06		-0.274692	0.285111
AT1G15870.1	Mitochondrial glycoprotein family protein	729	2	0.369704	0	0	36	8.12693	2	0.451548	NA	NA		4.45827	7.41451e-10	up	0.288509	0.889648		6.56405	9.12245e-11	up	NA	NA		-4.16976	1.2961e-08	down
AT1G15880.1	golgi snare 11	672	209	38.6341	123	21.1294	226	51.019	222	50.1219	-0.870626	2.99237e-07		0.401161	0.00714999		0.375565	0.0148101		1.27179	2.58099e-15	up	1.24619	3.10704e-14	up	-0.0255957	0.898578
AT1G15885.1	unknown protein; Has 5 Blast hits to 5 proteins in 1 species: Archae - 0; Bacteria - 0; Metazoa - 0; Fungi - 0; Plants - 5; Viruses - 0; Other Eukaryotes - 0 (source: NCBI BLink).	267	23	4.2516	36	6.1842	4	0.902992	28	6.32168	0.540581	0.224931		-2.23522	0.00147689		0.572302	0.232871		-2.7758	5.07382e-06	down	0.0317204	0.947609		2.80752	2.57695e-05	up
AT1G15890.1	Disease resistance protein (CC-NBS-LRR class) family	2556	18	3.32734	13	2.23318	1	0.225748	14	3.16084	-0.575267	0.360206		-3.88158	0.000212707	down	-0.0740615	0.924175		-3.30632	0.00341401		0.501206	0.468346		3.80752	0.000825697	up
AT1G15900.1	unknown protein; Has 19 Blast hits to 19 proteins in 10 species: Archae - 0; Bacteria - 2; Metazoa - 0; Fungi - 0; Plants - 15; Viruses - 0; Other Eukaryotes - 2 (source: NCBI BLink).	342	9	1.66367	7	1.20248	7	1.58024	6	1.35465	-0.468352	0.614283		-0.0742289	0.933453		-0.296454	0.771009		0.394123	0.662352		0.171898	0.88176		-0.222225	0.840949
AT1G15910.1	XH/XS domain-containing protein	1905	69	12.7548	18	3.0921	129	29.1215	30	6.77323	-2.04438	1.45206e-08	down	1.19104	4.77668e-08	up	-0.913125	0.00596967		3.23543	1.37544e-27	up	1.13126	0.0158098		-2.10417	3.43353e-15	down
AT1G15920.2	Polynucleotidyl transferase, ribonuclease H-like superfamily protein	861	85	15.7124	55	9.44808	81	18.2856	37	8.35365	-0.733813	0.00656995		0.2188	0.409095		-0.911429	0.00211989		0.952613	0.000248479		-0.177616	0.650272		-1.13023	0.000128093	down
AT1G15930.2	Ribosomal protein L7Ae/L30e/S12e/Gadd45 family protein	435	919	169.879	1708	293.406	833	188.048	1051	237.289	0.788389	3.79932e-41		0.146593	0.0536631		0.482135	8.3216e-13		-0.641797	6.5707e-27		-0.306255	1.77847e-07		0.335542	1.91041e-06
AT1G15940.1	Tudor/PWWP/MBT superfamily protein	2973	41	7.57894	11	1.88962	95	21.4461	24	5.41858	-2.0039	2.12818e-05	down	1.50064	2.14301e-08	up	-0.484081	0.266303		3.50455	5.65861e-22	up	1.51982	0.00621195		-1.98473	1.0475e-10	down
AT1G15950.1	cinnamoyl coa reductase 1	1035	769	142.151	1267	217.65	487	109.939	800	180.619	0.614579	3.84947e-20		-0.370721	1.87339e-05		0.345525	7.8158e-06		-0.9853	4.20133e-41		-0.269054	9.27176e-05		0.716246	1.69283e-17
AT1G15960.1	NRAMP metal ion transporter 6	1584	34	6.28497	17	2.92032	14	3.16047	26	5.87013	-1.10578	0.0161017		-0.991767	0.0384833		-0.0985145	0.855726		0.114015	0.85983		1.00727	0.0435809		0.893252	0.092834
AT1G15970.1	DNA glycosylase superfamily protein	1059	57	10.5366	62	10.6506	52	11.7389	64	14.4495	0.0155245	0.973602		0.155891	0.64701		0.455619	0.134496		0.140366	0.657639		0.440094	0.138237		0.299728	0.356387
AT1G15980.1	NDH-dependent cyclic electron flow 1	1386	758	140.118	561	96.3705	184	41.5376	423	95.5025	-0.539979	9.35999e-11		-1.75415	5.23885e-61	down	-0.553032	6.00381e-10		-1.21417	5.55386e-26	down	-0.0130527	0.913404		1.20112	9.59361e-22	up
AT1G15990.1	cyclic nucleotide gated channel 7	2130	1	0.184852	1	0.171783	3	0.677244	0	0	-0.105782	0.972357		1.8733	0.297271		NA	NA		1.97909	0.246576		NA	NA		NA	NA
AT1G16000.1	unknown protein; BEST Arabidopsis thaliana protein match is: unknown protein (TAIR:AT1G80890.1); Has 41 Blast hits to 40 proteins in 10 species: Archae - 0; Bacteria - 0; Metazoa - 0; Fungi - 0; Plants - 41; Viruses - 0; Other Eukaryotes - 0 (source: NCBI BLink).	261	71	13.1245	110	18.8962	68	15.3509	112	25.2867	0.525831	0.0294532		0.226057	0.438429		0.946116	4.02716e-05		-0.299774	0.21392		0.420286	0.0539338		0.720059	0.00241649
AT1G16010.3	magnesium transporter 2	1329	166	30.6855	151	25.9393	274	61.855	74	16.7073	-0.242417	0.199801		1.01133	1.98141e-12	up	-0.877077	2.11628e-05		1.25375	6.22347e-18	up	-0.634661	0.00340433		-1.88841	3.48086e-27	down
AT1G16020.1	Protein of unknown function (DUF1712)	1548	59	10.9063	18	3.0921	25	5.6437	22	4.96703	-1.8185	1.5108e-06	down	-0.950446	0.00740294		-1.1347	0.00216842		0.868054	0.0681682		0.683797	0.200985		-0.184257	0.73957
AT1G16022.1	unknown protein; FUNCTIONS IN: molecular_function unknown; INVOLVED IN: biological_process unknown; LOCATED IN: endomembrane system; Has 30201 Blast hits to 17322 proteins in 780 species: Archae - 12; Bacteria - 1396; Metazoa - 17338; Fungi - 3422; Plants - 5037; Viruses - 0; Other Eukaryotes - 2996 (source: NCBI BLink).	369	5	0.924261	3	0.51535	3	0.677244	1	0.225774	-0.842747	0.512932		-0.448624	0.735231		-2.03342	0.206871		0.394123	0.780993		-1.19067	0.541486		-1.5848	0.402684
AT1G16025.1	unknown protein; FUNCTIONS IN: molecular_function unknown; INVOLVED IN: biological_process unknown; LOCATED IN: chloroplast; Has 2 Blast hits to 2 proteins in 1 species: Archae - 0; Bacteria - 0; Metazoa - 0; Fungi - 0; Plants - 2; Viruses - 0; Other Eukaryotes - 0 (source: NCBI BLink).	342	0	0	0	0	0	0	1	0.225774	NA	NA		NA	NA		NA	NA		NA	NA		NA	NA		NA	NA
AT1G16030.1	heat shock protein 70B	1941	24	4.43645	14	2.40497	97	21.8976	4	0.903097	-0.883389	0.103629		2.30329	2.13592e-14	up	-2.29645	0.00114785		3.18668	8.81106e-21	up	-1.41306	0.0970072		-4.59975	1.76634e-22	down
AT1G16040.1	FUNCTIONS IN: molecular_function unknown; INVOLVED IN: GPI anchor biosynthetic process; LOCATED IN: integral to membrane, endoplasmic reticulum membrane; EXPRESSED IN: 24 plant structures; EXPRESSED DURING: 13 growth stages; CONTAINS InterPro DOMAIN/s: GPI biosynthesis protein Pig-F (InterPro:IPR009580); Has 280 Blast hits to 280 proteins in 133 species: Archae - 0; Bacteria - 0; Metazoa - 113; F…	681	40	7.39409	31	5.32528	60	13.5449	38	8.57942	-0.473514	0.241188		0.873304	0.00534377		0.214508	0.609892		1.34682	2.86875e-05	up	0.688022	0.0821474		-0.658796	0.0471043
AT1G16060.1	ARIA-interacting double AP2 domain protein	1038	25	4.6213	36	6.1842	17	3.83772	17	3.83816	0.420287	0.34802		-0.268052	0.62647		-0.267885	0.644919		-0.688339	0.121541		-0.688172	0.147043		0.000167412	1
AT1G16070.2	tubby like protein 8	1197	7	1.29397	4	0.687133	1	0.225748	3	0.677323	-0.913137	0.395064		-2.51901	0.0696417		-0.933884	0.429106		-1.60588	0.317469		-0.020747	0.989054		1.58513	0.404682
AT1G16080.1	unknown protein; LOCATED IN: apoplast, chloroplast stroma, chloroplast, chloroplast envelope; EXPRESSED IN: 23 plant structures; EXPRESSED DURING: 14 growth stages; Has 81 Blast hits to 81 proteins in 28 species: Archae - 0; Bacteria - 2; Metazoa - 0; Fungi - 0; Plants - 62; Viruses - 0; Other Eukaryotes - 17 (source: NCBI BLink).	942	588	108.693	647	111.144	315	71.1106	474	107.017	0.0321677	0.767757		-0.612123	1.79251e-09		-0.0224205	0.862714		-0.644291	5.22429e-11		-0.0545882	0.620487		0.589703	6.16019e-08
AT1G16090.1	wall associated kinase-like 7	954	5	0.924261	7	1.20248	26	5.86945	11	2.48352	0.379645	0.729912		2.66685	2.69575e-05	up	1.42601	0.0976529		2.28721	7.28136e-05	up	1.04637	0.193829		-1.24084	0.0245977
AT1G16110.1	wall associated kinase-like 6	1929	51	9.42746	15	2.57675	135	30.476	35	7.9021	-1.87132	5.46147e-06	down	1.69273	1.88939e-13	up	-0.254634	0.520219		3.56405	4.19724e-31	up	1.61668	0.000432443	up	-1.94737	1.96846e-14	down
AT1G16120.1	wall associated kinase-like 1	2193	3	0.554557	0	0	7	1.58024	0	0	NA	NA		1.51073	0.160468		NA	NA		4.20148	0.00762079		NA	NA		-3.80719	0.0215591
AT1G16130.1	wall associated kinase-like 2	2247	6	1.10911	24	4.1228	139	31.379	42	9.48252	1.89422	0.0031158		4.82232	4.6354e-36	up	3.09586	7.34552e-09	up	2.9281	4.17025e-27	up	1.20165	0.00231288		-1.72646	9.63761e-13	down
AT1G16150.1	wall associated kinase-like 4	2340	1	0.184852	1	0.171783	28	6.32094	1	0.225774	-0.105782	0.972357		5.0957	3.11922e-08	up	0.288509	0.920904		5.20148	1.09134e-08	up	0.39429	0.888362		-4.80719	2.57981e-07	down
AT1G16160.1	wall associated kinase-like 5	2136	0	0	0	0	4	0.902992	0	0	NA	NA		NA	NA		NA	NA		NA	NA		NA	NA		NA	NA
AT1G16170.1	unknown protein; FUNCTIONS IN: molecular_function unknown; INVOLVED IN: biological_process unknown; LOCATED IN: cellular_component unknown; EXPRESSED IN: 24 plant structures; EXPRESSED DURING: 15 growth stages; BEST Arabidopsis thaliana protein match is: unknown protein (TAIR:AT1G79660.1); Has 55 Blast hits to 55 proteins in 13 species: Archae - 0; Bacteria - 0; Metazoa - 0; Fungi - 0; Plants - 5…	279	56	10.3517	110	18.8962	94	21.2203	153	34.5435	0.868223	0.000462386		1.03558	3.98837e-05	up	1.73854	1.79735e-15	up	0.167352	0.468903		0.870319	4.62734e-06		0.702966	0.00045492
AT1G16180.2	Serinc-domain containing serine and sphingolipid biosynthesis protein	1239	1528	282.454	1806	310.241	913	206.108	862	194.617	0.135372	0.014143		-0.454617	8.75971e-14		-0.537376	3.70657e-18		-0.589988	1.35855e-24		-0.672748	2.76823e-30		-0.0827596	0.313256
AT1G16190.1	Rad23 UV excision repair protein family	1107	57	10.5366	46	7.90203	38	8.57842	54	12.1918	-0.41511	0.212409		-0.296621	0.401965		0.210506	0.547254		0.118489	0.756202		0.625616	0.05467		0.507127	0.146842
AT1G16210.1	unknown protein; CONTAINS InterPro DOMAIN/s: Protein of unknown function DUF1014 (InterPro:IPR010422); Has 16107 Blast hits to 8386 proteins in 1107 species: Archae - 26; Bacteria - 3370; Metazoa - 4013; Fungi - 1516; Plants - 526; Viruses - 120; Other Eukaryotes - 6536 (source: NCBI BLink).	705	166	30.6855	121	20.7858	447	100.909	165	37.2527	-0.561958	0.00255089		1.71743	6.02106e-43	up	0.279791	0.127744		2.27939	1.81951e-64	up	0.841749	3.70991e-06		-1.43764	5.89041e-30	down
AT1G16220.1	Protein phosphatase 2C family protein	1476	13	2.40308	7	1.20248	13	2.93472	8	1.80619	-0.998867	0.194031		0.288341	0.683088		-0.411931	0.616383		1.28721	0.0697725		0.586936	0.531428		-0.700272	0.3665
AT1G16225.1	Target SNARE coiled-coil domain protein	600	0	0	0	0	2	0.451496	0	0	NA	NA		NA	NA		NA	NA		NA	NA		NA	NA		NA	NA
AT1G16230.1	Target SNARE coiled-coil domain protein	582	0	0	0	0	2	0.451496	0	0	NA	NA		NA	NA		NA	NA		NA	NA		NA	NA		NA	NA
AT1G16240.2	syntaxin of plants 51	699	330	61.0012	238	40.8844	176	39.7316	139	31.3826	-0.577286	8.19113e-06		-0.618549	7.0815e-06		-0.958873	3.55807e-11		-0.0412631	0.811918		-0.381586	0.0233269		-0.340323	0.0654439
AT1G16250.1	Galactose oxidase/kelch repeat superfamily protein	1152	70	12.9397	59	10.1352	87	19.6401	100	22.5774	-0.352422	0.238209		0.602002	0.0163655		0.803082	0.00087269		0.954423	0.000139677		1.1555	2.78147e-06	up	0.20108	0.438446
AT1G16260.2	Wall-associated kinase family protein	2163	97	17.9307	66	11.3377	95	21.4461	32	7.22477	-0.661301	0.00818723		0.258284	0.284197		-1.3114	6.04684e-06	down	0.919585	0.000113596		-0.650104	0.0552524		-1.56969	5.17796e-08	down
AT1G16270.2	Protein kinase superfamily protein with octicosapeptide/Phox/Bem1p domain	3444	100	18.4852	57	9.79165	77	17.3826	35	7.9021	-0.916748	0.000277963		-0.0887284	0.748456		-1.22606	1.36429e-05	down	0.82802	0.00160842		-0.309317	0.404412		-1.13734	0.000178314	down
AT1G16280.1	RNA helicase 36	1476	36	6.65468	12	2.0614	36	8.12693	20	4.51548	-1.69074	0.000448482	down	0.288341	0.480086		-0.559488	0.230391		1.97909	1.94463e-05	up	1.13126	0.0524087		-0.847829	0.0562924
AT1G16290.1	FUNCTIONS IN: molecular_function unknown; INVOLVED IN: biological_process unknown; LOCATED IN: chloroplast, vacuole; EXPRESSED IN: 19 plant structures; EXPRESSED DURING: 11 growth stages; CONTAINS InterPro DOMAIN/s: Lytic transglycosylase-like, catalytic (InterPro:IPR008258); Has 171 Blast hits to 155 proteins in 40 species: Archae - 0; Bacteria - 54; Metazoa - 0; Fungi - 0; Plants - 55; Viruses …	1260	0	0	0	0	1	0.225748	0	0	NA	NA		NA	NA		NA	NA		NA	NA		NA	NA		NA	NA
AT1G16300.1	glyceraldehyde-3-phosphate dehydrogenase of plastid 2	1263	28	5.17586	26	4.46637	85	19.1886	45	10.1598	-0.212697	0.675842		1.89038	3.76076e-10	up	0.973007	0.0100531		2.10307	4.37681e-12	up	1.1857	0.0017709		-0.91737	0.00106914
AT1G16310.1	Cation efflux family protein	1287	14	2.58793	21	3.60745	10	2.25748	17	3.83816	0.479181	0.426218		-0.197086	0.798619		0.568617	0.369455		-0.676266	0.252009		0.0894359	0.884308		0.765702	0.250664
AT1G16320.1	Uncharacterized conserved protein (DUF2358)	822	148	27.3581	54	9.2763	221	49.8903	114	25.7383	-1.56035	3.64738e-12	down	0.86679	3.73775e-08		-0.0880547	0.712888		2.42714	7.23386e-35	up	1.47229	9.15821e-10	up	-0.954845	1.81248e-08
AT1G16330.1	cyclin b3;1	1947	4	0.739409	1	0.171783	1	0.225748	4	0.903097	-2.10578	0.211676		-1.71166	0.306069		0.288509	0.84347		0.394123	0.872974		2.39429	0.151483		2.00017	0.239454
AT1G16340.4	Aldolase superfamily protein	882	45	8.31835	32	5.49707	4	0.902992	5	1.12887	-0.597635	0.114144		-3.20351	3.01521e-08	down	-2.88142	1.96025e-07	down	-2.60588	3.39836e-05	down	-2.28378	0.000209627	down	0.322096	0.807003
AT1G16350.1	Aldolase-type TIM barrel family protein	1509	184	34.0128	106	18.209	211	47.6328	167	37.7043	-0.901423	7.70211e-07		0.485878	0.0017429		0.148651	0.437906		1.3873	2.90218e-16	up	1.05007	1.46568e-08	up	-0.337227	0.0438168
AT1G16360.1	LEM3 (ligand-effect modulator 3) family protein / CDC50 family protein	1011	1	0.184852	0	0	3	0.677244	1	0.225774	NA	NA		1.8733	0.297271		0.288509	0.920904		NA	NA		NA	NA		-1.5848	0.402684
AT1G16370.1	organic cation/carnitine transporter 6	1566	4	0.739409	4	0.687133	22	4.96646	14	3.16084	-0.105782	0.952514		2.74777	9.2329e-05	up	2.09586	0.0109753		2.85355	3.58671e-05	up	2.20165	0.00720246		-0.651909	0.257056
AT1G16380.1	Cation/hydrogen exchanger family protein	2358	0	0	0	0	0	0	0	0	NA	NA		NA	NA		NA	NA		NA	NA		NA	NA		NA	NA
AT1G16390.1	organic cation/carnitine transporter 3	1557	40	7.39409	42	7.2149	4	0.902992	26	5.87013	-0.0353925	0.948234		-3.03359	3.85601e-07	down	-0.33298	0.458451		-2.99819	2.74298e-07	down	-0.297587	0.50649		2.70061	7.52502e-05	up
[truncated: 25,768 more rows]

## Sheet: Table S2
	Table S2. Part of GO analysis about the 484 up-regulated genes
[truncated: 24 more rows]

## Sheet: Table S3
	Table S3. Transcriptional profiling data for several genes
[truncated: 34 more rows]

[truncated: 2 more sheets: Table S4, Table S5]
